# Supplementary material for: ﻿Genera Colastes Haliday, Colastinus Belokobylskij, and Xenarcha Foerster (Hymenoptera, Braconidae, Exothecinae) from the Korean Peninsula with a discussion on the Exothecinae genus and subgenus composition
Source: Zookeys. 2025 Apr 29;1236:141–83. doi: 10.3897/zookeys.1236.148928 (PMC12056518; doi:10.3897/zookeys.1236.148928)
Supplement: XML Treatment for Colastes (Colastes) fragiloides [file zookeys.1236.148928-treatment4.xml]

<!DOCTYPE tp:taxon-treatment
  PUBLIC "-//TaxonX//DTD Taxonomic Treatment Publishing DTD v0 20100105//EN" "tax-treatment-NSO.dtd">
<tp:taxon-treatment xmlns:tp="http://www.plazi.org/taxpub"><tp:treatment-meta><kwd-group><label>Taxon classification</label><kwd>
                <named-content content-type="kingdom">Animalia</named-content>
              </kwd><kwd>
                <named-content content-type="order">Hymenoptera</named-content>
              </kwd><kwd>
                <named-content content-type="family">Braconidae</named-content>
              </kwd></kwd-group><mixed-citation publication-type="journal"><person-group><name><surname>Belokobylskij</surname><given-names>Sergey A.</given-names></name><name><surname>Ku</surname><given-names>Deokseo</given-names></name></person-group><article-title>﻿Genera <italic><tp:taxon-name><tp:taxon-name-part taxon-name-part-type="genus" reg="Colastes">Colastes</tp:taxon-name-part></tp:taxon-name></italic> Haliday, <italic><tp:taxon-name><tp:taxon-name-part taxon-name-part-type="genus" reg="Colastinus">Colastinus</tp:taxon-name-part></tp:taxon-name></italic> Belokobylskij, and <italic><tp:taxon-name><tp:taxon-name-part taxon-name-part-type="genus" reg="Xenarcha">Xenarcha</tp:taxon-name-part></tp:taxon-name></italic> Foerster (<tp:taxon-name><tp:taxon-name-part taxon-name-part-type="order">Hymenoptera</tp:taxon-name-part></tp:taxon-name>, <tp:taxon-name><tp:taxon-name-part taxon-name-part-type="family">Braconidae</tp:taxon-name-part></tp:taxon-name>, <tp:taxon-name><tp:taxon-name-part taxon-name-part-type="subfamily">Exothecinae</tp:taxon-name-part></tp:taxon-name>) from the Korean Peninsula with a discussion on the <tp:taxon-name><tp:taxon-name-part taxon-name-part-type="subfamily">Exothecinae</tp:taxon-name-part></tp:taxon-name> genus and subgenus composition</article-title><source>Zookeys</source><day>29</day><month>04</month><year>2025</year><volume>1236</volume><fpage>141</fpage><lpage>183</lpage><pub-id pub-id-type="doi">10.3897/zookeys.1236.148928</pub-id></mixed-citation></tp:treatment-meta><tp:nomenclature><label>﻿</label><tp:taxon-name><object-id xmlns:xlink="http://www.w3.org/1999/xlink" content-type="arpha" xlink:type="simple">193B5D17-E2AC-5EE1-A032-9E005587E3B3</object-id><tp:taxon-name-part taxon-name-part-type="genus" reg="Colastes">Colastes</tp:taxon-name-part> (<tp:taxon-name-part taxon-name-part-type="subgenus" reg="Colastes">Colastes</tp:taxon-name-part>) <tp:taxon-name-part taxon-name-part-type="species" reg="fragiloides">fragiloides</tp:taxon-name-part><object-id xmlns:xlink="http://www.w3.org/1999/xlink" content-type="zoobank" xlink:type="simple">https://zoobank.org/B8A7CB58-FCCF-49C8-9641-DAC0D711CF42</object-id></tp:taxon-name><tp:taxon-authority>Belokobylskij &amp; Ku</tp:taxon-authority><tp:taxon-status xmlns:xlink="http://www.w3.org/1999/xlink" xlink:type="simple">sp. nov.</tp:taxon-status><xref ref-type="fig" rid="F1">Figs 1</xref><xref ref-type="fig" rid="F2">, 2</xref></tp:nomenclature><tp:treatment-sec sec-type="type material" id="SECID0EHNAE"><title>Type material.</title><p><bold><italic>Holotype</italic></bold> • female, “Korea (<abbrev xmlns:xlink="http://www.w3.org/1999/xlink" xlink:title="Gyeongsangnam-do" id="ABBRID0ESNAE" xlink:type="simple">GN</abbrev>) Namhae-gun, Seo-myeon, Nogu-ri, Temple Mangunsa 15.X–14.XI.2022 (Malaise trap), Deokseo Ku, Jaehyeon Lee, Hyojin Jeong,” (<named-content xmlns:xlink="http://www.w3.org/1999/xlink" content-type="dwc:institutional_code" xlink:title="National Institute of Biological Resources" xlink:href="http://grbio.org/institution/national-institute-biological-resources-0" xlink:type="simple">NIBR</named-content>). <bold><italic>Paratypes</italic></bold> • 3 females, with same label as in holotype (<abbrev xmlns:xlink="http://www.w3.org/1999/xlink" content-type="institution" xlink:title="Science Museum of Natural Enemies" id="ABBRID0E5NAE" xlink:type="simple">SMNE</abbrev>, <named-content xmlns:xlink="http://www.w3.org/1999/xlink" content-type="dwc:institutional_code" xlink:title="Zoological Institute of the Russian Academy of Sciences" xlink:href="http://grbio.org/institution/zoological-institute-russian-academy-sciences" xlink:type="simple">ZISP</named-content>).</p></tp:treatment-sec><tp:treatment-sec sec-type="description" id="SECID0EIOAE"><title>Description.</title><p><bold>Female</bold>. <bold><italic>Body</italic></bold> length 2.1–2.5 mm; fore wing length 2.2–2.8 mm. <bold><italic>Head</italic></bold> width 1.7–1.8× its medial length (dorsal view), 1.2× wider than mesoscutum. Temple behind eye weakly convex in anterior 1/2 and distinctly curvedly narrowed in posterior 1/2. Transverse diameter of eye 1.1–1.3× longer than temple (dorsal view). Ocelli small, arranged almost in equilateral triangle. POL approximately equal to Od, 0.3–0.4× OOL. Eye oval, glabrous, 1.25–l.30× as high as broad (lateral view). Malar space ~ 0.4× height of eye, 1.0–1.2× basal width of mandible. Malar suture indistinct or very shallow. Face width 1.1–1.2× height of face and clypeus combined, almost equal to height of eye. Hypoclypeal depression suboval, its width 1.0–1.1× distance from edge of depression to eye, ~ 0.4× width of face. Head distinctly and almost linearly narrowed below eyes. <bold><italic>Antenna</italic></bold> rather slender, filiform, 28–29-segmented, 1.2–1.3× longer than body. First flagellar segment 4.0–4.5× longer than its apical width, 1.05–1.15× longer than second segment. Penultimate segment 2.8–3.0× longer than wide, ~ 0.6× as long as first segment, 0.9–1.0× as long as apical segment; the latter acuminate apically and without spine.</p><p><bold><italic>Mesosoma</italic></bold> 1.9–2.0× longer than its height. Pronotum dorsally with wide, lens-shaped shallow sculptured transverse groove, with distinct and curved medially transverse carina. Mesoscutum distinctly and curvedly elevated above prothorax. Notauli distinct in anterior 0.6, shallow to almost partly absent in posterior 0.4, entirely smooth. Prescutellar depression distinctly rugulose-crenulate, 0.3–0.4× as long as scutellum. Scutellum without transverse furrow and smooth posteriorly. Precoxal sulcus absent. <bold><italic>Wings.</italic></bold> Fore wing 2.6–2.8× longer than its maximum width. Pterostigma narrow, 6.0–7.0× its maximum width, 0.8–0.9× as long as metacarp (1-R1). Radial vein (r) arising before middle of pterostigma, from its basal 0.3. Second radial abscissa (3-SR) 2.0–2.7× longer than first abscissa (r) and forming obtuse angle with it, 0.45–0.50× as long as the straight third abscissa (SR1), 1.3–1.4× longer than first radiomedial vein (2-SR). Recurrent vein (m-cu) weakly antefurcal. Second radiomedial (submarginal) cell weakly or very weakly narrowed distally, its length 2.4–2.6× maximum width, 1.7–1.8× longer than brachial (subdiscal) cell. First abscissa of medial vein (1-SR+M) weakly sinuate. Distance (1-CU1) from nervulus (cu-a) to basal vein (1-M) 2.0–2.3× nervulus (cu-a) length. Parallel vein (CU1a) arising from posterior 0.3 of distal margin (3-CU1) of brachial (subdiscal) cell. In hind wing, first abscissa of mediocubital vein (M+CU) ~ 0.8× as long as second abscissa (1-M). First abscissa of costal vein (C+SC+R) 0.5× as long as second abscissa (1-SC+R). Recurrent vein (m-cu) short or very short, sclerotised, weakly antefurcal. <bold><italic>Legs</italic></bold>. Hind femur 5.2–5.5× longer than wide. Inner spur of hind tibia ~ 0.2× as long as hind basitarsus. Hind tarsus as long as hind tibia. Hind basitarsus 0.6× as long as combined length of second to fifth segments. Second tarsal segment of hind leg 0.5× as long as basitarsus, 1.5–1.7× as long as fifth segment (without pretarsus).</p><fig id="F1" position="float" orientation="portrait"><object-id xmlns:xlink="http://www.w3.org/1999/xlink" content-type="doi" xlink:type="simple">10.3897/zookeys.1236.148928.figure1</object-id><object-id xmlns:xlink="http://www.w3.org/1999/xlink" content-type="arpha" xlink:type="simple">AC2F4FF0-D05D-5599-A747-0657A4027B5F</object-id><label>Figure 1.</label><caption><p><tp:taxon-name><tp:taxon-name-part taxon-name-part-type="genus" reg="Colastes">Colastes</tp:taxon-name-part> (<tp:taxon-name-part taxon-name-part-type="subgenus" reg="Colastes">Colastes</tp:taxon-name-part>) <tp:taxon-name-part taxon-name-part-type="species" reg="fragiloides">fragiloides</tp:taxon-name-part></tp:taxon-name> sp. nov., female, holotype <bold>A</bold> habitus, lateral view <bold>B</bold> head, front view <bold>C</bold> head and anterior part of mesosoma, dorsal view <bold>D</bold> basal segments of antenna <bold>E</bold> apical segments of antenna <bold>F</bold> head and mesosoma, lateral view <bold>G</bold> mesosoma, dorsal view <bold>H</bold> hind leg.</p></caption><graphic xmlns:xlink="http://www.w3.org/1999/xlink" xlink:href="zookeys-1236-141_article-148928__-g001.jpg" position="float" orientation="portrait" xlink:type="simple" id="oo_1319086.jpg"><uri content-type="original_file" xlink:type="simple">https://binary.pensoft.net/fig/1319086</uri></graphic></fig><p><bold><italic>Metasoma</italic></bold> as long as head and mesosoma combined. First tergite slender, evenly and linearly widened from base to apex, with weak spiracular tubercles, with dorsal carinae fused in basal quarter. Length of first tergite 1.2–1.3× its anterior width, anterior width 2.0–2.2× its posterior width. Second suture very fine, weakly curved, smooth. Medial length of second tergite 0.80–0.85× its anterior width, 1.2–1.3× length of third tergite. Setose part of ovipositor sheath 0.3–0.4× as long as metasoma, 1.2–1.6× longer than first tergite, 1.1–1.6× hind basitarsus, 0.15–0.20× as long as fore wing.</p><fig id="F2" position="float" orientation="portrait"><object-id xmlns:xlink="http://www.w3.org/1999/xlink" content-type="doi" xlink:type="simple">10.3897/zookeys.1236.148928.figure2</object-id><object-id xmlns:xlink="http://www.w3.org/1999/xlink" content-type="arpha" xlink:type="simple">4E3EBCB0-8369-519A-B82C-EC5C806307A1</object-id><label>Figure 2.</label><caption><p><tp:taxon-name><tp:taxon-name-part taxon-name-part-type="genus" reg="Colastes">Colastes</tp:taxon-name-part> (<tp:taxon-name-part taxon-name-part-type="subgenus" reg="Colastes">Colastes</tp:taxon-name-part>) <tp:taxon-name-part taxon-name-part-type="species" reg="fragiloides">fragiloides</tp:taxon-name-part></tp:taxon-name> sp. nov., female, holotype <bold>A</bold> wings <bold>B</bold> pterostigma <bold>C</bold> propodeum and metasoma, dorsal view <bold>D</bold> metasoma and ovipositor, lateral view.</p></caption><graphic xmlns:xlink="http://www.w3.org/1999/xlink" xlink:href="zookeys-1236-141_article-148928__-g002.jpg" position="float" orientation="portrait" xlink:type="simple" id="oo_1319087.jpg"><uri content-type="original_file" xlink:type="simple">https://binary.pensoft.net/fig/1319087</uri></graphic></fig><p><bold><italic>Sculpture and pubescence.</italic></bold> Vertex and temple smooth; face smooth in upper half and densely reticulate-granulate in lower half or in lower lateral 0.7. Mesoscutum entirely smooth, without medio-posterior sculptured area; scutellum and mesopleuron smooth. Metapleuron almost entirely smooth, weakly rugulose anteriorly and posteriorly. Propodeum with medial carina in anterior 1/2, without delineated areas, smooth to almost smooth in anterior 0.3–0.4, densely reticulate-striate posteriorly. Legs smooth. First metasomal tergite entirely and densely rugose-striate; second tergite mostly or entirely smooth, rarely obliquely striate basally in short area. Remaining tergites smooth. Mesoscutum with sparse, semi-erect and long pale setae along notauli. Hind tibia dorsally with short, dense and semi-erect pale setae, length of these setae ~ 0.5× as long as maximum width of hind tibia.</p><p><bold><italic>Colour.</italic></bold> Body mainly black; metasoma behind first tergite brown to dark brown. Antennae mainly dark brown to black, four or five basal segments reddish brown. Palpi yellow. Legs mainly yellow, hind coxa basally brown. Wings hyaline. Pterostigma pale yellow.</p><p><bold>Male</bold>. Unknown.</p></tp:treatment-sec><tp:treatment-sec sec-type="discussion" id="SECID0ENSAE"><title>Discussion.</title><p>This new species is very similar to <tp:taxon-name><tp:taxon-name-part taxon-name-part-type="genus" reg="Colastes">Colastes</tp:taxon-name-part> (<tp:taxon-name-part taxon-name-part-type="subgenus" reg="Colastes">Colastes</tp:taxon-name-part>) <tp:taxon-name-part taxon-name-part-type="species" reg="fragilis">fragilis</tp:taxon-name-part></tp:taxon-name> (Haliday, 1836), but differs from later by having the first metasomal tergite longer, 1.2–1.3× longer than its apical width (shorter, not longer than its apical width in <italic><tp:taxon-name><tp:taxon-name-part taxon-name-part-type="genus" reg="Colastes">C.</tp:taxon-name-part><tp:taxon-name-part taxon-name-part-type="species" reg="fragilis">fragilis</tp:taxon-name-part></tp:taxon-name></italic>), the pronotum dorsally with lens-shaped shallow depression (without depression in <italic><tp:taxon-name><tp:taxon-name-part taxon-name-part-type="genus" reg="Colastes">C.</tp:taxon-name-part><tp:taxon-name-part taxon-name-part-type="species" reg="fragilis">fragilis</tp:taxon-name-part></tp:taxon-name></italic>), the propodeum mostly smooth in basal areas and with distinct basal carina (entirely rugose-reticulate or smooth only on small anterior areas and without basal carina in <italic><tp:taxon-name><tp:taxon-name-part taxon-name-part-type="genus" reg="Colastes">C.</tp:taxon-name-part><tp:taxon-name-part taxon-name-part-type="species" reg="fragilis">fragilis</tp:taxon-name-part></tp:taxon-name></italic>), fore wing first abscissa of radial vein (r) long and situated distinctly oblique to pterostigma (short and subvertical or only weakly oblique in <italic><tp:taxon-name><tp:taxon-name-part taxon-name-part-type="genus" reg="Colastes">C.</tp:taxon-name-part><tp:taxon-name-part taxon-name-part-type="species" reg="fragilis">fragilis</tp:taxon-name-part></tp:taxon-name></italic>), upper part of pronotum side and metapleuron mainly smooth (mainly rugose-reticulate in <italic><tp:taxon-name><tp:taxon-name-part taxon-name-part-type="genus" reg="Colastes">C.</tp:taxon-name-part><tp:taxon-name-part taxon-name-part-type="species" reg="fragilis">fragilis</tp:taxon-name-part></tp:taxon-name></italic>), and the second tergite sometimes striate medio-basally (entirely smooth in <italic><tp:taxon-name><tp:taxon-name-part taxon-name-part-type="genus" reg="Colastes">C.</tp:taxon-name-part><tp:taxon-name-part taxon-name-part-type="species" reg="fragilis">fragilis</tp:taxon-name-part></tp:taxon-name></italic>).</p></tp:treatment-sec><tp:treatment-sec sec-type="etymology" id="SECID0EDVAE"><title>Etymology.</title><p>Named from a combination of the species name <italic>fragilis</italic> and the Latin suffix -<italic>oides</italic> (resembling) because the new species is similar to <italic>Colastes fragilis</italic>.</p></tp:treatment-sec><tp:treatment-sec sec-type="distribution" id="SECID0EAWAE"><title>Distribution.</title><p>Korean peninsula.</p></tp:treatment-sec></tp:taxon-treatment>
