# Supplementary material for: ﻿Genera Colastes Haliday, Colastinus Belokobylskij, and Xenarcha Foerster (Hymenoptera, Braconidae, Exothecinae) from the Korean Peninsula with a discussion on the Exothecinae genus and subgenus composition
Source: Zookeys. 2025 Apr 29;1236:141–83. doi: 10.3897/zookeys.1236.148928 (PMC12056518; doi:10.3897/zookeys.1236.148928)
Supplement: XML Treatment for Colastes (Colastes) interdictus [file zookeys.1236.148928-treatment5.xml]

<!DOCTYPE tp:taxon-treatment
  PUBLIC "-//TaxonX//DTD Taxonomic Treatment Publishing DTD v0 20100105//EN" "tax-treatment-NSO.dtd">
<tp:taxon-treatment xmlns:tp="http://www.plazi.org/taxpub"><tp:treatment-meta><kwd-group><label>Taxon classification</label><kwd>
                <named-content content-type="kingdom">Animalia</named-content>
              </kwd><kwd>
                <named-content content-type="order">Hymenoptera</named-content>
              </kwd><kwd>
                <named-content content-type="family">Braconidae</named-content>
              </kwd></kwd-group><mixed-citation publication-type="journal"><person-group><name><surname>Belokobylskij</surname><given-names>Sergey A.</given-names></name><name><surname>Ku</surname><given-names>Deokseo</given-names></name></person-group><article-title>﻿Genera <italic><tp:taxon-name><tp:taxon-name-part taxon-name-part-type="genus" reg="Colastes">Colastes</tp:taxon-name-part></tp:taxon-name></italic> Haliday, <italic><tp:taxon-name><tp:taxon-name-part taxon-name-part-type="genus" reg="Colastinus">Colastinus</tp:taxon-name-part></tp:taxon-name></italic> Belokobylskij, and <italic><tp:taxon-name><tp:taxon-name-part taxon-name-part-type="genus" reg="Xenarcha">Xenarcha</tp:taxon-name-part></tp:taxon-name></italic> Foerster (<tp:taxon-name><tp:taxon-name-part taxon-name-part-type="order">Hymenoptera</tp:taxon-name-part></tp:taxon-name>, <tp:taxon-name><tp:taxon-name-part taxon-name-part-type="family">Braconidae</tp:taxon-name-part></tp:taxon-name>, <tp:taxon-name><tp:taxon-name-part taxon-name-part-type="subfamily">Exothecinae</tp:taxon-name-part></tp:taxon-name>) from the Korean Peninsula with a discussion on the <tp:taxon-name><tp:taxon-name-part taxon-name-part-type="subfamily">Exothecinae</tp:taxon-name-part></tp:taxon-name> genus and subgenus composition</article-title><source>Zookeys</source><day>29</day><month>04</month><year>2025</year><volume>1236</volume><fpage>141</fpage><lpage>183</lpage><pub-id pub-id-type="doi">10.3897/zookeys.1236.148928</pub-id></mixed-citation></tp:treatment-meta><tp:nomenclature><label>﻿</label><tp:taxon-name><object-id xmlns:xlink="http://www.w3.org/1999/xlink" content-type="arpha" xlink:type="simple">5D034FFD-339A-54A9-946E-8E49D796499D</object-id><tp:taxon-name-part taxon-name-part-type="genus" reg="Colastes">Colastes</tp:taxon-name-part> (<tp:taxon-name-part taxon-name-part-type="subgenus" reg="Colastes">Colastes</tp:taxon-name-part>) <tp:taxon-name-part taxon-name-part-type="species" reg="interdictus">interdictus</tp:taxon-name-part></tp:taxon-name><tp:taxon-authority>Belokobylskij, 1998</tp:taxon-authority><tp:nomenclature-citation-list><tp:nomenclature-citation><tp:taxon-name><tp:taxon-name-part taxon-name-part-type="genus" reg="Colastes">Colastes</tp:taxon-name-part> (<tp:taxon-name-part taxon-name-part-type="subgenus" reg="Colastes">Colastes</tp:taxon-name-part>) <tp:taxon-name-part taxon-name-part-type="species" reg="interdictus">interdictus</tp:taxon-name-part></tp:taxon-name><comment>Belokobylskij, 1998: 143; <xref ref-type="bibr" rid="B17">Ku et al. 2001</xref>: 155; <xref ref-type="bibr" rid="B24">Papp 2003</xref>: 118; <xref ref-type="bibr" rid="B34">Yu et al. 2016</xref>; <xref ref-type="bibr" rid="B12">Belokobylskij et al. 2019</xref>: 281.</comment></tp:nomenclature-citation></tp:nomenclature-citation-list></tp:nomenclature><tp:treatment-sec sec-type="material" id="SECID0EOYAE"><title>Material examined.</title><p>South Korea: [<abbrev xmlns:xlink="http://www.w3.org/1999/xlink" xlink:title="Gyeongsangbuk-do" id="ABBRID0EUYAE" xlink:type="simple">GB</abbrev>] • Bonghwa-gun, Myeongho-myeon, Gwanchang-ri, Mt. Cheongryang, 14.VII.2015 (E. Tselikh), 1 female (<named-content xmlns:xlink="http://www.w3.org/1999/xlink" content-type="dwc:institutional_code" xlink:title="Zoological Institute of the Russian Academy of Sciences" xlink:href="http://grbio.org/institution/zoological-institute-russian-academy-sciences" xlink:type="simple">ZISP</named-content>).</p><p>[<abbrev xmlns:xlink="http://www.w3.org/1999/xlink" xlink:title="Gyeonggi-do" id="ABBRID0E6YAE" xlink:type="simple">GG</abbrev>] • Inchen-si, Jung-gu, Muui-dong, <named-content xmlns:xlink="http://www.w3.org/1999/xlink" content-type="dwc:verbatimCoordinates" xlink:type="simple"><named-content content-type="geo-json" specific-use="{&#34;type&#34;:&#34;Point&#34;,&#34;coordinates&#34;:[126.410106,37.396136]}" id="NCID0EGZAE" xlink:type="simple">37°23′46.09″N, 126°24′36.38″E</named-content></named-content>, Malaise trap, 14–27.IX.2017 (Hyung-Keun Lee), 1 male (<abbrev xmlns:xlink="http://www.w3.org/1999/xlink" content-type="institution" xlink:title="Science Museum of Natural Enemies" id="ABBRID0ELZAE" xlink:type="simple">SMNE</abbrev>).</p><p>[<abbrev xmlns:xlink="http://www.w3.org/1999/xlink" xlink:title="Gyeongsangnam-do" id="ABBRID0ESZAE" xlink:type="simple">GN</abbrev>] • Sancheong-gun, Chahwang-myeon, Mt. Hwangmae, (30 km NNW Jinju, forest, h = 800 m), 12.VI.2002 (S. Belokobylskij) (<abbrev xmlns:xlink="http://www.w3.org/1999/xlink" content-type="institution" xlink:title="Science Museum of Natural Enemies" id="ABBRID0EWZAE" xlink:type="simple">SMNE</abbrev>) • same locality, 29.VI.2002 (S. Belokobylskij), 1 female (<named-content xmlns:xlink="http://www.w3.org/1999/xlink" content-type="dwc:institutional_code" xlink:title="Zoological Institute of the Russian Academy of Sciences" xlink:href="http://grbio.org/institution/zoological-institute-russian-academy-sciences" xlink:type="simple">ZISP</named-content>) • Namhae-gun, Namhae-eup, Asan-ri, <named-content xmlns:xlink="http://www.w3.org/1999/xlink" content-type="dwc:verbatimCoordinates" xlink:type="simple"><named-content content-type="geo-json" specific-use="{&#34;type&#34;:&#34;Point&#34;,&#34;coordinates&#34;:[127.858611,34.851861]}" id="NCID0ED1AE" xlink:type="simple">34°51′06.7″N, 127°51′31″E</named-content></named-content>, 19.VI.2022 (S. Belokobylskij), 1 female (<named-content xmlns:xlink="http://www.w3.org/1999/xlink" content-type="dwc:institutional_code" xlink:title="Zoological Institute of the Russian Academy of Sciences" xlink:href="http://grbio.org/institution/zoological-institute-russian-academy-sciences" xlink:type="simple">ZISP</named-content>).</p><p>[<abbrev xmlns:xlink="http://www.w3.org/1999/xlink" xlink:title="Gangwon-do" id="ABBRID0EP1AE" xlink:type="simple">GW</abbrev>] • Jeongseon-gun, Imgye-myeon, Jikwon-ri, Mt. Seokbyeong, Malaise trap, 3.VIII–19.IX.2002 (Deokseo Ku), 1 male (<abbrev xmlns:xlink="http://www.w3.org/1999/xlink" content-type="institution" xlink:title="Science Museum of Natural Enemies" id="ABBRID0ET1AE" xlink:type="simple">SMNE</abbrev>) • Goseong-gun, Ganseong-eup, Jinbu-ri, Hyangrobong-peak, (DMZ), 13.VI.1992 (J.-W. Lee), 1 female, 2 males (<abbrev xmlns:xlink="http://www.w3.org/1999/xlink" content-type="institution" xlink:title="Science Museum of Natural Enemies" id="ABBRID0EY1AE" xlink:type="simple">SMNE</abbrev>) • Inje-gun, Girin-myeon, Jindong-ri, Mt. Jeombong, (Gombaeryeong), <named-content xmlns:xlink="http://www.w3.org/1999/xlink" content-type="dwc:verbatimCoordinates" xlink:type="simple"><named-content content-type="geo-json" specific-use="{&#34;type&#34;:&#34;Point&#34;,&#34;coordinates&#34;:[128.465053,38.032922]}" id="NCID0EA2AE" xlink:type="simple">38°1′58.52″N, 128°27′54.19″E</named-content></named-content>, 14.IX–16.X.2017 (Hyung-Keun Lee), 1 female (<abbrev xmlns:xlink="http://www.w3.org/1999/xlink" content-type="institution" xlink:title="Science Museum of Natural Enemies" id="ABBRID0EF2AE" xlink:type="simple">SMNE</abbrev>) • Taebaek-shi, Mt. Taebaek, 13.VIII.1989 (S.-M. Ryu), 1 female (paratype) (<abbrev xmlns:xlink="http://www.w3.org/1999/xlink" content-type="institution" xlink:title="Science Museum of Natural Enemies" id="ABBRID0EK2AE" xlink:type="simple">SMNE</abbrev>); Mt. Taebaek, 23.VI.1989 (Deokseo Ku), 1 male (<abbrev xmlns:xlink="http://www.w3.org/1999/xlink" content-type="institution" xlink:title="Science Museum of Natural Enemies" id="ABBRID0EP2AE" xlink:type="simple">SMNE</abbrev>).</p><p>[<abbrev xmlns:xlink="http://www.w3.org/1999/xlink" xlink:title="Jeollanam-do" id="ABBRID0EW2AE" xlink:type="simple">JN</abbrev>] • Gurye-gun, Toji-myeon, Bangok-gil, Mt. Jiri, Nogodan, <named-content xmlns:xlink="http://www.w3.org/1999/xlink" content-type="dwc:verbatimCoordinates" xlink:type="simple"><named-content content-type="geo-json" specific-use="{&#34;type&#34;:&#34;Point&#34;,&#34;coordinates&#34;:[127.532111,35.293667]}" id="NCID0E42AE" xlink:type="simple">35°17′37.2″N, 127°31′55.6″E</named-content></named-content>, Malaise trap, 10.VII–11.IX.2001 (Deokseo Ku), 5 females (<abbrev xmlns:xlink="http://www.w3.org/1999/xlink" content-type="institution" xlink:title="Science Museum of Natural Enemies" id="ABBRID0EC3AE" xlink:type="simple">SMNE</abbrev>, <named-content xmlns:xlink="http://www.w3.org/1999/xlink" content-type="dwc:institutional_code" xlink:title="Zoological Institute of the Russian Academy of Sciences" xlink:href="http://grbio.org/institution/zoological-institute-russian-academy-sciences" xlink:type="simple">ZISP</named-content>).</p></tp:treatment-sec><tp:treatment-sec sec-type="host" id="SECID0EM3AE"><title>Hosts.</title><p>Unknown.</p></tp:treatment-sec><tp:treatment-sec sec-type="distribution" id="SECID0ER3AE"><title>Distribution.</title><p>Korean peninsula; Russia (southern Far East), Japan.</p></tp:treatment-sec><tp:treatment-sec sec-type="remarks" id="SECID0EW3AE"><title>Remarks.</title><p>J. <xref ref-type="bibr" rid="B22">Papp (1987)</xref> recorded the species <tp:taxon-name><tp:taxon-name-part taxon-name-part-type="genus" reg="Colastes">Colastes</tp:taxon-name-part> (<tp:taxon-name-part taxon-name-part-type="subgenus" reg="Colastes">Colastes</tp:taxon-name-part>) <tp:taxon-name-part taxon-name-part-type="species" reg="affinis">affinis</tp:taxon-name-part></tp:taxon-name> (Wesmael, 1838) in the fauna of the Korean peninsula. However, during visit to the Hungarian Natural History Museum in 2000, the first author studied and determined that the Korean specimens belong actually to the East Palaearctic <tp:taxon-name><tp:taxon-name-part taxon-name-part-type="genus" reg="Colastes">C.</tp:taxon-name-part> (<tp:taxon-name-part taxon-name-part-type="subgenus" reg="Colastes">C.</tp:taxon-name-part>) <tp:taxon-name-part taxon-name-part-type="species" reg="interdictus">interdictus</tp:taxon-name-part></tp:taxon-name> Belokobylskij, 1998. These corrections and new information were later published by <xref ref-type="bibr" rid="B24">Papp (2003</xref>: 118). Thus, the species <tp:taxon-name><tp:taxon-name-part taxon-name-part-type="genus" reg="Colastes">C.</tp:taxon-name-part> (<tp:taxon-name-part taxon-name-part-type="subgenus" reg="Colastes">C.</tp:taxon-name-part>) <tp:taxon-name-part taxon-name-part-type="species" reg="affinis">affinis</tp:taxon-name-part></tp:taxon-name> is here excluded from the fauna of the Korean peninsula.</p></tp:treatment-sec><ref-list><ref id="B17"><mixed-citation xmlns:xlink="http://www.w3.org/1999/xlink" xlink:type="simple"><person-group><name name-style="western"><surname>Ku</surname><given-names>DS</given-names></name><name name-style="western"><surname>Belokobylskij</surname><given-names>SA</given-names></name><name name-style="western"><surname>Cha</surname><given-names>JY</given-names></name></person-group> (<year>2001</year>) <article-title><tp:taxon-name><tp:taxon-name-part taxon-name-part-type="order">Hymenoptera</tp:taxon-name-part></tp:taxon-name> (<tp:taxon-name><tp:taxon-name-part taxon-name-part-type="family">Braconidae</tp:taxon-name-part></tp:taxon-name>). Economic Insects of Korea 16. <tp:taxon-name><tp:taxon-name-part taxon-name-part-type="class">Insecta</tp:taxon-name-part></tp:taxon-name> Koreana.</article-title><source>Supplement</source><volume>23</volume>: <fpage>1</fpage>–<lpage>283</lpage>.</mixed-citation></ref><ref id="B24"><mixed-citation xmlns:xlink="http://www.w3.org/1999/xlink" xlink:type="simple"><person-group><name name-style="western"><surname>Papp</surname><given-names>J</given-names></name></person-group> (<year>2003</year>) <article-title><tp:taxon-name><tp:taxon-name-part taxon-name-part-type="family">Braconidae</tp:taxon-name-part></tp:taxon-name> (<tp:taxon-name><tp:taxon-name-part taxon-name-part-type="order">Hymenoptera</tp:taxon-name-part></tp:taxon-name>) from Korea, XXI. Species of fifteen subfamilies.</article-title><source>Acta Zoologica Academiae Scientiarum Hungaricae</source><volume>49</volume>: <fpage>115</fpage>–<lpage>152</lpage>.</mixed-citation></ref><ref id="B34"><mixed-citation xmlns:xlink="http://www.w3.org/1999/xlink" xlink:type="simple"><person-group><name name-style="western"><surname>Yu</surname><given-names>DS</given-names></name><name name-style="western"><surname>van Achterberg</surname><given-names>C</given-names></name><name name-style="western"><surname>Horstmann</surname><given-names>K</given-names></name></person-group> (<year>2016</year>) Taxapad 2016. <tp:taxon-name><tp:taxon-name-part taxon-name-part-type="superfamily">Ichneumonoidea</tp:taxon-name-part></tp:taxon-name> 2015. Nepean, Ottawa, Ontario. [Database on flash-drive]</mixed-citation></ref><ref id="B12"><mixed-citation xmlns:xlink="http://www.w3.org/1999/xlink" xlink:type="simple"><person-group><name name-style="western"><surname>Belokobylskij</surname><given-names>SA</given-names></name><name name-style="western"><surname>Samartsev</surname><given-names>KG</given-names></name><name name-style="western"><surname>Il’inskaya</surname><given-names>AS [Eds]</given-names></name></person-group> (<year>2019</year>) Annotated catalogue of the <tp:taxon-name><tp:taxon-name-part taxon-name-part-type="order">Hymenoptera</tp:taxon-name-part></tp:taxon-name> of Russia. Volume II. <tp:taxon-name><tp:taxon-name-part taxon-name-part-type="suborder">Apocrita</tp:taxon-name-part></tp:taxon-name>: <tp:taxon-name><tp:taxon-name-part taxon-name-part-type="above-genus">Parasitica</tp:taxon-name-part></tp:taxon-name>. Proceedings of the Zoological Institute Russian Academy of Sciences. Supplement 8. St Petersburg, 594 pp. <ext-link xlink:href="10.31610/trudyzin/2019.supl.8.5" ext-link-type="doi" xlink:type="simple">https://doi.org/10.31610/trudyzin/2019.supl.8.5</ext-link></mixed-citation></ref><ref id="B22"><mixed-citation xmlns:xlink="http://www.w3.org/1999/xlink" xlink:type="simple"><person-group><name name-style="western"><surname>Papp</surname><given-names>J</given-names></name></person-group> (<year>1987</year>) <article-title><tp:taxon-name><tp:taxon-name-part taxon-name-part-type="family">Braconidae</tp:taxon-name-part></tp:taxon-name> (<tp:taxon-name><tp:taxon-name-part taxon-name-part-type="order">Hymenoptera</tp:taxon-name-part></tp:taxon-name>) from Korea. VIII.</article-title><source>Acta Zoologica Academiae Scientiarum Hungaricae</source><volume>33</volume>: <fpage>157</fpage>–<lpage>175</lpage>.</mixed-citation></ref></ref-list></tp:taxon-treatment>
