# Supplementary material for: ﻿Genera Colastes Haliday, Colastinus Belokobylskij, and Xenarcha Foerster (Hymenoptera, Braconidae, Exothecinae) from the Korean Peninsula with a discussion on the Exothecinae genus and subgenus composition
Source: Zookeys. 2025 Apr 29;1236:141–83. doi: 10.3897/zookeys.1236.148928 (PMC12056518; doi:10.3897/zookeys.1236.148928)
Supplement: XML Treatment for Colastes (Colastes) pubicornis [file zookeys.1236.148928-treatment6.xml]

<!DOCTYPE tp:taxon-treatment
  PUBLIC "-//TaxonX//DTD Taxonomic Treatment Publishing DTD v0 20100105//EN" "tax-treatment-NSO.dtd">
<tp:taxon-treatment xmlns:tp="http://www.plazi.org/taxpub"><tp:treatment-meta><kwd-group><label>Taxon classification</label><kwd>
                <named-content content-type="kingdom">Animalia</named-content>
              </kwd><kwd>
                <named-content content-type="order">Hymenoptera</named-content>
              </kwd><kwd>
                <named-content content-type="family">Braconidae</named-content>
              </kwd></kwd-group><mixed-citation publication-type="journal"><person-group><name><surname>Belokobylskij</surname><given-names>Sergey A.</given-names></name><name><surname>Ku</surname><given-names>Deokseo</given-names></name></person-group><article-title>﻿Genera <italic><tp:taxon-name><tp:taxon-name-part taxon-name-part-type="genus" reg="Colastes">Colastes</tp:taxon-name-part></tp:taxon-name></italic> Haliday, <italic><tp:taxon-name><tp:taxon-name-part taxon-name-part-type="genus" reg="Colastinus">Colastinus</tp:taxon-name-part></tp:taxon-name></italic> Belokobylskij, and <italic><tp:taxon-name><tp:taxon-name-part taxon-name-part-type="genus" reg="Xenarcha">Xenarcha</tp:taxon-name-part></tp:taxon-name></italic> Foerster (<tp:taxon-name><tp:taxon-name-part taxon-name-part-type="order">Hymenoptera</tp:taxon-name-part></tp:taxon-name>, <tp:taxon-name><tp:taxon-name-part taxon-name-part-type="family">Braconidae</tp:taxon-name-part></tp:taxon-name>, <tp:taxon-name><tp:taxon-name-part taxon-name-part-type="subfamily">Exothecinae</tp:taxon-name-part></tp:taxon-name>) from the Korean Peninsula with a discussion on the <tp:taxon-name><tp:taxon-name-part taxon-name-part-type="subfamily">Exothecinae</tp:taxon-name-part></tp:taxon-name> genus and subgenus composition</article-title><source>Zookeys</source><day>29</day><month>04</month><year>2025</year><volume>1236</volume><fpage>141</fpage><lpage>183</lpage><pub-id pub-id-type="doi">10.3897/zookeys.1236.148928</pub-id></mixed-citation></tp:treatment-meta><tp:nomenclature><label>﻿</label><tp:taxon-name><object-id xmlns:xlink="http://www.w3.org/1999/xlink" content-type="arpha" xlink:type="simple">F0E56BC0-FAC0-5F58-BD4D-BEDE78FAD7FE</object-id><tp:taxon-name-part taxon-name-part-type="genus" reg="Colastes">Colastes</tp:taxon-name-part> (<tp:taxon-name-part taxon-name-part-type="subgenus" reg="Colastes">Colastes</tp:taxon-name-part>) <tp:taxon-name-part taxon-name-part-type="species" reg="pubicornis">pubicornis</tp:taxon-name-part></tp:taxon-name><tp:taxon-authority>(Thomson, 1892)</tp:taxon-authority><tp:nomenclature-citation-list><tp:nomenclature-citation><tp:taxon-name>
                  <tp:taxon-name-part taxon-name-part-type="genus" reg="Exothecus">Exothecus</tp:taxon-name-part>
                  <tp:taxon-name-part taxon-name-part-type="species" reg="pubicornis">pubicornis</tp:taxon-name-part>
                </tp:taxon-name><comment>Thomson, 1892: 1699.</comment></tp:nomenclature-citation><tp:nomenclature-citation><tp:taxon-name>
                  <tp:taxon-name-part taxon-name-part-type="genus" reg="Colastes">Colastes</tp:taxon-name-part>
                  <tp:taxon-name-part taxon-name-part-type="species" reg="pubicornis">pubicornis</tp:taxon-name-part>
                </tp:taxon-name><comment>: <xref ref-type="bibr" rid="B26">Shenefelt 1975</xref>: 1122; <xref ref-type="bibr" rid="B11">Belokobylskij and Tobias 1986</xref>: 53; <xref ref-type="bibr" rid="B24">Papp 2003</xref>: 118.</comment></tp:nomenclature-citation><tp:nomenclature-citation><tp:taxon-name><tp:taxon-name-part taxon-name-part-type="genus" reg="Xenarcha">Xenarcha</tp:taxon-name-part> (<tp:taxon-name-part taxon-name-part-type="subgenus" reg="Xenarcha">Xenarcha</tp:taxon-name-part>) <tp:taxon-name-part taxon-name-part-type="species" reg="pubicornis">pubicornis</tp:taxon-name-part></tp:taxon-name><comment>: <xref ref-type="bibr" rid="B22">Papp 1987</xref>: 161.</comment></tp:nomenclature-citation><tp:nomenclature-citation><tp:taxon-name><tp:taxon-name-part taxon-name-part-type="genus" reg="Colastes">Colastes</tp:taxon-name-part> (<tp:taxon-name-part taxon-name-part-type="subgenus" reg="Colastes">Colastes</tp:taxon-name-part>) <tp:taxon-name-part taxon-name-part-type="species" reg="pubicornis">pubicornis</tp:taxon-name-part></tp:taxon-name><comment>: Belokobylskij, 1998: 139; <xref ref-type="bibr" rid="B17">Ku et al. 2001</xref>: 154; <xref ref-type="bibr" rid="B34">Yu et al. 2016</xref>; <xref ref-type="bibr" rid="B12">Belokobylskij et al. 2019</xref>: 281.</comment></tp:nomenclature-citation></tp:nomenclature-citation-list></tp:nomenclature><tp:treatment-sec sec-type="material" id="SECID0EOCAG"><title>Material examined.</title><p>South Korea: [<abbrev xmlns:xlink="http://www.w3.org/1999/xlink" xlink:title="Gangwon-do" id="ABBRID0EUCAG" xlink:type="simple">GW</abbrev>] • Jeongseon-gun, Nam-myeon, Mungok-ri, Jamiwon (Doowibong-peak), 2.IX.2000 (collector unknown), 1 female (<abbrev xmlns:xlink="http://www.w3.org/1999/xlink" content-type="institution" xlink:title="Science Museum of Natural Enemies" id="ABBRID0EYCAG" xlink:type="simple">SMNE</abbrev>).</p><p>[<abbrev xmlns:xlink="http://www.w3.org/1999/xlink" xlink:title="Gyeonggi-do" id="ABBRID0E6CAG" xlink:type="simple">GG</abbrev>] • Mt. Yumyeong, Okcheon-myeon, Yangpyeonggun, Gyeonggi-do, 14. VI. 1992 (collector unknown), 1 male (<abbrev xmlns:xlink="http://www.w3.org/1999/xlink" content-type="institution" xlink:title="Science Museum of Natural Enemies" id="ABBRID0EDDAG" xlink:type="simple">SMNE</abbrev>).</p></tp:treatment-sec><tp:treatment-sec sec-type="host" id="SECID0EIDAG"><title>Hosts.</title><p><bold><tp:taxon-name><tp:taxon-name-part taxon-name-part-type="order">Diptera</tp:taxon-name-part></tp:taxon-name></bold>: <italic><tp:taxon-name><tp:taxon-name-part taxon-name-part-type="genus" reg="Chirosia">Chirosia</tp:taxon-name-part><tp:taxon-name-part taxon-name-part-type="species" reg="histricina">histricina</tp:taxon-name-part></tp:taxon-name></italic> (Rondani, 1886) (<tp:taxon-name><tp:taxon-name-part taxon-name-part-type="family">Anthomyiidae</tp:taxon-name-part></tp:taxon-name>).</p></tp:treatment-sec><tp:treatment-sec sec-type="distribution" id="SECID0EEEAG"><title>Distribution.</title><p>Korean peninsula; Europe (rarely), Russia (European part, Siberia, Far East), China (Taiwan), Japan.</p></tp:treatment-sec><tp:treatment-sec sec-type="remarks" id="SECID0EJEAG"><title>Remarks.</title><p>This species was also recorded from North Korea as <italic><tp:taxon-name><tp:taxon-name-part taxon-name-part-type="genus" reg="Colastes">Colastes</tp:taxon-name-part><tp:taxon-name-part taxon-name-part-type="species" reg="flavitarsis">flavitarsis</tp:taxon-name-part></tp:taxon-name></italic> Thomson (Papp, 1992). <xref ref-type="bibr" rid="B24">Papp (2003</xref>: 118) used later the correct determination of this species.</p></tp:treatment-sec><ref-list><ref id="B26"><mixed-citation xmlns:xlink="http://www.w3.org/1999/xlink" xlink:type="simple"><person-group><name name-style="western"><surname>Shenefelt</surname><given-names>RD</given-names></name></person-group> (<year>1975</year>) <article-title><tp:taxon-name><tp:taxon-name-part taxon-name-part-type="family">Braconidae</tp:taxon-name-part></tp:taxon-name> 8. <tp:taxon-name><tp:taxon-name-part taxon-name-part-type="subfamily">Exothecinae</tp:taxon-name-part></tp:taxon-name>, <tp:taxon-name><tp:taxon-name-part taxon-name-part-type="subfamily">Rogadinae</tp:taxon-name-part></tp:taxon-name>.</article-title><source>Hymenopterorum Catalogus, Nova Editio, Pars</source><volume>12</volume>: <fpage>1115</fpage>–<lpage>1262</lpage>.</mixed-citation></ref><ref id="B11"><mixed-citation xmlns:xlink="http://www.w3.org/1999/xlink" xlink:type="simple"><person-group><name name-style="western"><surname>Belokobylskij</surname><given-names>SA</given-names></name><name name-style="western"><surname>Tobias</surname><given-names>VI</given-names></name></person-group> (<year>1986</year>) <article-title>Subfam. <tp:taxon-name><tp:taxon-name-part taxon-name-part-type="subfamily">Doryctinae</tp:taxon-name-part></tp:taxon-name>.</article-title> In: <person-group><name name-style="western"><surname>Medvedev</surname><given-names>GS</given-names></name></person-group> (<role>Ed.</role>) <issue-title>Keys to insects of the USSR European part.</issue-title><source>Vol. 4. <tp:taxon-name><tp:taxon-name-part taxon-name-part-type="order">Hymenoptera</tp:taxon-name-part></tp:taxon-name>. Pt. 4. Nauka, Leningrad</source>, <fpage>21</fpage>–<lpage>72</lpage>. [In Russian]</mixed-citation></ref><ref id="B24"><mixed-citation xmlns:xlink="http://www.w3.org/1999/xlink" xlink:type="simple"><person-group><name name-style="western"><surname>Papp</surname><given-names>J</given-names></name></person-group> (<year>2003</year>) <article-title><tp:taxon-name><tp:taxon-name-part taxon-name-part-type="family">Braconidae</tp:taxon-name-part></tp:taxon-name> (<tp:taxon-name><tp:taxon-name-part taxon-name-part-type="order">Hymenoptera</tp:taxon-name-part></tp:taxon-name>) from Korea, XXI. Species of fifteen subfamilies.</article-title><source>Acta Zoologica Academiae Scientiarum Hungaricae</source><volume>49</volume>: <fpage>115</fpage>–<lpage>152</lpage>.</mixed-citation></ref><ref id="B22"><mixed-citation xmlns:xlink="http://www.w3.org/1999/xlink" xlink:type="simple"><person-group><name name-style="western"><surname>Papp</surname><given-names>J</given-names></name></person-group> (<year>1987</year>) <article-title><tp:taxon-name><tp:taxon-name-part taxon-name-part-type="family">Braconidae</tp:taxon-name-part></tp:taxon-name> (<tp:taxon-name><tp:taxon-name-part taxon-name-part-type="order">Hymenoptera</tp:taxon-name-part></tp:taxon-name>) from Korea. VIII.</article-title><source>Acta Zoologica Academiae Scientiarum Hungaricae</source><volume>33</volume>: <fpage>157</fpage>–<lpage>175</lpage>.</mixed-citation></ref><ref id="B17"><mixed-citation xmlns:xlink="http://www.w3.org/1999/xlink" xlink:type="simple"><person-group><name name-style="western"><surname>Ku</surname><given-names>DS</given-names></name><name name-style="western"><surname>Belokobylskij</surname><given-names>SA</given-names></name><name name-style="western"><surname>Cha</surname><given-names>JY</given-names></name></person-group> (<year>2001</year>) <article-title><tp:taxon-name><tp:taxon-name-part taxon-name-part-type="order">Hymenoptera</tp:taxon-name-part></tp:taxon-name> (<tp:taxon-name><tp:taxon-name-part taxon-name-part-type="family">Braconidae</tp:taxon-name-part></tp:taxon-name>). Economic Insects of Korea 16. <tp:taxon-name><tp:taxon-name-part taxon-name-part-type="class">Insecta</tp:taxon-name-part></tp:taxon-name> Koreana.</article-title><source>Supplement</source><volume>23</volume>: <fpage>1</fpage>–<lpage>283</lpage>.</mixed-citation></ref><ref id="B34"><mixed-citation xmlns:xlink="http://www.w3.org/1999/xlink" xlink:type="simple"><person-group><name name-style="western"><surname>Yu</surname><given-names>DS</given-names></name><name name-style="western"><surname>van Achterberg</surname><given-names>C</given-names></name><name name-style="western"><surname>Horstmann</surname><given-names>K</given-names></name></person-group> (<year>2016</year>) Taxapad 2016. <tp:taxon-name><tp:taxon-name-part taxon-name-part-type="superfamily">Ichneumonoidea</tp:taxon-name-part></tp:taxon-name> 2015. Nepean, Ottawa, Ontario. [Database on flash-drive]</mixed-citation></ref><ref id="B12"><mixed-citation xmlns:xlink="http://www.w3.org/1999/xlink" xlink:type="simple"><person-group><name name-style="western"><surname>Belokobylskij</surname><given-names>SA</given-names></name><name name-style="western"><surname>Samartsev</surname><given-names>KG</given-names></name><name name-style="western"><surname>Il’inskaya</surname><given-names>AS [Eds]</given-names></name></person-group> (<year>2019</year>) Annotated catalogue of the <tp:taxon-name><tp:taxon-name-part taxon-name-part-type="order">Hymenoptera</tp:taxon-name-part></tp:taxon-name> of Russia. Volume II. <tp:taxon-name><tp:taxon-name-part taxon-name-part-type="suborder">Apocrita</tp:taxon-name-part></tp:taxon-name>: <tp:taxon-name><tp:taxon-name-part taxon-name-part-type="above-genus">Parasitica</tp:taxon-name-part></tp:taxon-name>. Proceedings of the Zoological Institute Russian Academy of Sciences. Supplement 8. St Petersburg, 594 pp. <ext-link xlink:href="10.31610/trudyzin/2019.supl.8.5" ext-link-type="doi" xlink:type="simple">https://doi.org/10.31610/trudyzin/2019.supl.8.5</ext-link></mixed-citation></ref></ref-list></tp:taxon-treatment>
