# Supplementary material for: ﻿Genera Colastes Haliday, Colastinus Belokobylskij, and Xenarcha Foerster (Hymenoptera, Braconidae, Exothecinae) from the Korean Peninsula with a discussion on the Exothecinae genus and subgenus composition
Source: Zookeys. 2025 Apr 29;1236:141–83. doi: 10.3897/zookeys.1236.148928 (PMC12056518; doi:10.3897/zookeys.1236.148928)
Supplement: XML Treatment for Colastes (Colastes) semiflavus [file zookeys.1236.148928-treatment7.xml]

<!DOCTYPE tp:taxon-treatment
  PUBLIC "-//TaxonX//DTD Taxonomic Treatment Publishing DTD v0 20100105//EN" "tax-treatment-NSO.dtd">
<tp:taxon-treatment xmlns:tp="http://www.plazi.org/taxpub"><tp:treatment-meta><kwd-group><label>Taxon classification</label><kwd>
                <named-content content-type="kingdom">Animalia</named-content>
              </kwd><kwd>
                <named-content content-type="order">Hymenoptera</named-content>
              </kwd><kwd>
                <named-content content-type="family">Braconidae</named-content>
              </kwd></kwd-group><mixed-citation publication-type="journal"><person-group><name><surname>Belokobylskij</surname><given-names>Sergey A.</given-names></name><name><surname>Ku</surname><given-names>Deokseo</given-names></name></person-group><article-title>﻿Genera <italic><tp:taxon-name><tp:taxon-name-part taxon-name-part-type="genus" reg="Colastes">Colastes</tp:taxon-name-part></tp:taxon-name></italic> Haliday, <italic><tp:taxon-name><tp:taxon-name-part taxon-name-part-type="genus" reg="Colastinus">Colastinus</tp:taxon-name-part></tp:taxon-name></italic> Belokobylskij, and <italic><tp:taxon-name><tp:taxon-name-part taxon-name-part-type="genus" reg="Xenarcha">Xenarcha</tp:taxon-name-part></tp:taxon-name></italic> Foerster (<tp:taxon-name><tp:taxon-name-part taxon-name-part-type="order">Hymenoptera</tp:taxon-name-part></tp:taxon-name>, <tp:taxon-name><tp:taxon-name-part taxon-name-part-type="family">Braconidae</tp:taxon-name-part></tp:taxon-name>, <tp:taxon-name><tp:taxon-name-part taxon-name-part-type="subfamily">Exothecinae</tp:taxon-name-part></tp:taxon-name>) from the Korean Peninsula with a discussion on the <tp:taxon-name><tp:taxon-name-part taxon-name-part-type="subfamily">Exothecinae</tp:taxon-name-part></tp:taxon-name> genus and subgenus composition</article-title><source>Zookeys</source><day>29</day><month>04</month><year>2025</year><volume>1236</volume><fpage>141</fpage><lpage>183</lpage><pub-id pub-id-type="doi">10.3897/zookeys.1236.148928</pub-id></mixed-citation></tp:treatment-meta><tp:nomenclature><label>﻿</label><tp:taxon-name><object-id xmlns:xlink="http://www.w3.org/1999/xlink" content-type="arpha" xlink:type="simple">5B74961C-1B82-5CEA-AD04-DF663D1505E3</object-id><tp:taxon-name-part taxon-name-part-type="genus" reg="Colastes">Colastes</tp:taxon-name-part> (<tp:taxon-name-part taxon-name-part-type="subgenus" reg="Colastes">Colastes</tp:taxon-name-part>) <tp:taxon-name-part taxon-name-part-type="species" reg="semiflavus">semiflavus</tp:taxon-name-part><object-id xmlns:xlink="http://www.w3.org/1999/xlink" content-type="zoobank" xlink:type="simple">https://zoobank.org/70A45341-B4D4-4E33-BEFF-A03F2234AF97</object-id></tp:taxon-name><tp:taxon-authority>Belokobylskij &amp; Ku</tp:taxon-authority><tp:taxon-status xmlns:xlink="http://www.w3.org/1999/xlink" xlink:type="simple">sp. nov.</tp:taxon-status><xref ref-type="fig" rid="F3">Figs 3</xref><xref ref-type="fig" rid="F4">, 4</xref></tp:nomenclature><tp:treatment-sec sec-type="type material" id="SECID0ESGAG"><title>Type material.</title><p><bold><italic>Holotype</italic></bold> • female, “Korea (<abbrev xmlns:xlink="http://www.w3.org/1999/xlink" xlink:title="Gyeongsangnam-do" id="ABBRID0E4GAG" xlink:type="simple">GN</abbrev>) [= Gyeongsangnam-do]. Namhae-gun, Seo-myeon, Nogu-ri, Temple Mangunsa, 15.X–14.XI.2022 (Malaise trap), Deokseo Ku, Jaehyeon Lee, Hyojin Jeong (<named-content xmlns:xlink="http://www.w3.org/1999/xlink" content-type="dwc:institutional_code" xlink:title="National Institute of Biological Resources" xlink:href="http://grbio.org/institution/national-institute-biological-resources-0" xlink:type="simple">NIBR</named-content>).</p></tp:treatment-sec><tp:treatment-sec sec-type="description" id="SECID0EGHAG"><title>Description.</title><p><bold>Female</bold>. <bold><italic>Body</italic></bold> length 2.8 mm; fore wing length 2.9 mm. <bold><italic>Head</italic></bold> width 1.8× its medial length (dorsal view), 1.2× wider than mesoscutum. Temple behind eye weakly convex in anterior 1/2 and distinctly curvedly narrowed in posterior 1/2. Transverse diameter of eye 1.6× longer than temple (dorsal view). Ocelli small, arranged in triangle with base 1.2× its sides. POL 1.5× Od, 0.8× OOL. Eye oval, glabrous, 1.25× as high as broad (lateral view). Malar space ~ 0.4× height of eye, almost equal to basal width of mandible. Malar suture indistinct. Face width 1.4× height of face and clypeus combined, equal to height of eye. Hypoclypeal depression circular, its width 1.1× distance from edge of depression to eye, 0.4× width of face. Head distinctly and almost linearly narrowed below eyes. <bold><italic>Antenna</italic></bold> weakly thickened, almost filiform, 28-segmented, ~ 1.2× longer than body. First flagellar segment 3.3× longer than its apical width, 1.2× longer than second segment. Penultimate segment 2.3× longer than wide, ~ 0.6× as long as first segment, 0.9× as long as apical segment; the latter acuminate apically and with short ‘spine’.</p><fig id="F3" position="float" orientation="portrait"><object-id xmlns:xlink="http://www.w3.org/1999/xlink" content-type="doi" xlink:type="simple">10.3897/zookeys.1236.148928.figure3</object-id><object-id xmlns:xlink="http://www.w3.org/1999/xlink" content-type="arpha" xlink:type="simple">A368509B-41DA-5095-9229-FAB63F55BEB4</object-id><label>Figure 3.</label><caption><p><tp:taxon-name><tp:taxon-name-part taxon-name-part-type="genus" reg="Colastes">Colastes</tp:taxon-name-part> (<tp:taxon-name-part taxon-name-part-type="subgenus" reg="Colastes">Colastes</tp:taxon-name-part>) <tp:taxon-name-part taxon-name-part-type="species" reg="semiflavus">semiflavus</tp:taxon-name-part></tp:taxon-name> sp. nov., female, holotype <bold>A</bold> habitus, dorsal view <bold>B</bold> head, front view <bold>C</bold> head and anterior part of mesosoma, dorsal view <bold>D</bold> basal segments of antenna <bold>E</bold> apical segments of antenna <bold>F</bold> head and mesosoma, lateral view <bold>G</bold> mesosoma, dorsal view <bold>H</bold> hind leg.</p></caption><graphic xmlns:xlink="http://www.w3.org/1999/xlink" xlink:href="zookeys-1236-141_article-148928__-g003.jpg" position="float" orientation="portrait" xlink:type="simple" id="oo_1319088.jpg"><uri content-type="original_file" xlink:type="simple">https://binary.pensoft.net/fig/1319088</uri></graphic></fig><p><bold><italic>Mesosoma</italic></bold> 1.9× longer than its height. Pronotum dorsally with shallow and sculptured transverse groove, with weak transverse pronotal carina. Mesoscutum highly and curvedly elevated above prothorax. Notauli complete, deep in anterior 0.6, shallow in posterior 0.4, crenulate anteriorly. Prescutellar depression short, distinctly crenulate, ~ 0.2× as long as scutellum. Scutellum without transverse furrow and smooth posteriorly. Precoxal sulcus absent. <bold><italic>Wings.</italic></bold> Fore wing 2.7× longer than maximum width. Pterostigma relatively wide, 4.2× its maximum width, 0.8× as long as metacarp (1-R1). Radial vein (r) arising weakly before middle of pterostigma, from its basal ~ 0.45. Second radial abscissa (3-SR) 2.8× longer than first abscissa (r) and forming very obtuse angle with it, 0.5× as long as the straight third abscissa (SR1), 1.3× longer than first radiomedial vein (2-SR). Recurrent vein (m-cu) distinctly antefurcal. Second radiomedial (submarginal) cell not narrowed distally, its length 2.6× maximum width, 1.9× longer than brachial (subdiscal) cell. First abscissa of medial vein (1-SR+M) weakly sinuate. Distance (1-CU1) from nervulus (cu-a) to basal vein (1-M) 0.6× nervulus (cu-a) length. Parallel vein (CU1a) arising from posterior 0.4 of distal margin (3-CU1) of brachial (subdiscal) cell. Brachial (subdiscal) cell distinctly widened distally. In hind wing, first abscissa of mediocubital vein (M+CU) ~ 0.9× as long as second abscissa (1-M). First abscissa of costal vein (C+SC+R) approx. as long as second abscissa (1-SC+R). Recurrent vein (m-cu) long, unsclerotised, weakly antefurcal, weakly curved. <bold><italic>Legs</italic></bold>. Hind femur 5.0× longer than wide. Inner spur of hind tibia ~ 0.2× as long as hind basitarsus. Hind tarsus as long as hind tibia. Hind basitarsus 0.7× as long as combined length of second to fifth segments. Second tarsal segment of hind leg 0.45× as long as basitarsus, 1.7× as long as fifth segment (without pretarsus).</p><fig id="F4" position="float" orientation="portrait"><object-id xmlns:xlink="http://www.w3.org/1999/xlink" content-type="doi" xlink:type="simple">10.3897/zookeys.1236.148928.figure4</object-id><object-id xmlns:xlink="http://www.w3.org/1999/xlink" content-type="arpha" xlink:type="simple">D3580137-2EF2-50B0-A474-7E0F2A2EB72C</object-id><label>Figure 4.</label><caption><p><tp:taxon-name><tp:taxon-name-part taxon-name-part-type="genus" reg="Colastes">Colastes</tp:taxon-name-part> (<tp:taxon-name-part taxon-name-part-type="subgenus" reg="Colastes">Colastes</tp:taxon-name-part>) <tp:taxon-name-part taxon-name-part-type="species" reg="semiflavus">semiflavus</tp:taxon-name-part></tp:taxon-name> sp. nov., female, holotype <bold>A</bold> wings <bold>B</bold> metasoma, dorsal view <bold>C</bold> metasoma and ovipositor, lateral view.</p></caption><graphic xmlns:xlink="http://www.w3.org/1999/xlink" xlink:href="zookeys-1236-141_article-148928__-g004.jpg" position="float" orientation="portrait" xlink:type="simple" id="oo_1319089.jpg"><uri content-type="original_file" xlink:type="simple">https://binary.pensoft.net/fig/1319089</uri></graphic></fig><p><bold><italic>Metasoma</italic></bold> ~ 0.9× as long as head and mesosoma combined. First tergite comparatively slender, evenly and almost linearly widened from base to apex, with very weak spiracular tubercles, with dorsal carinae distinct in anterior 0.3 and connected subbasally by additional transverse carina. Length of first tergite 1.25× its anterior width, anterior width 1.7× its posterior width. Second suture distinct, wide, almost straight, rugulose. Medial length of second tergite 0.8× its anterior width, 1.3× length of third tergite. Setose part of ovipositor sheath 0.2× as long as metasoma, almost as long as first tergite, almost equal to hind basitarsus, ~ 0.1× as long as fore wing.</p><p><bold><italic>Sculpture and pubescence.</italic></bold> Vertex and temple smooth; face densely granulate in lateral lower 0.6, smooth or almost smooth on remaining part. Mesoscutum mainly smooth, with striation in medio-posterior 0.4; scutellum and mesopleuron smooth. Metapleuron widely smooth in anterior 0.5–0.6, rugulose-reticulate on remaining posterior part. Propodeum mainly rugose-reticulate, smooth in narrow anterior part, with distinct medial carina in anterior 1/2, areola small and weakly delineated by carinae. Legs (including hind coxa) entirely smooth. First metasomal tergite entirely and densely rugose-striate; second tergite entirely distinctly striate, almost without reticulation; third tergite rugose-reticulate in anterior 0.3–0.4, remaining part smooth. Remaining tergites smooth. Mesoscutum mainly glabrous, with sparse, semi-erect, short and pale setae arranged along notauli and in medio-posterior area. Hind tibia dorsally with short, dense and semi-erect brownish setae, length of these setae ~ 0.5× as long as maximum width of hind tibia.</p><p><bold><italic>Colour.</italic></bold> Head, mesosoma, first and anterior 1/2 of second metasomal tergites black; remaining part of metasoma yellow to brownish yellow. Antenna mainly dark brown to black, two basal segments yellowish brown with faint infuscation. Palpi pale yellow. Legs mainly yellow, hind tibia in distal 1/2 and hind tarsus brown. Wings hyaline. Pterostigma pale brown.</p><p><bold>Male</bold>. Unknown.</p></tp:treatment-sec><tp:treatment-sec sec-type="discussion" id="SECID0EJLAG"><title>Discussion.</title><p>This new species is very similar to <tp:taxon-name><tp:taxon-name-part taxon-name-part-type="genus" reg="Colastes">C.</tp:taxon-name-part> (<tp:taxon-name-part taxon-name-part-type="subgenus" reg="Colastes">C.</tp:taxon-name-part>) <tp:taxon-name-part taxon-name-part-type="species" reg="ussuricus">ussuricus</tp:taxon-name-part></tp:taxon-name> Belokobylskij, 1996, but differs from later by having the face width 1.4× height of face and clypeus combined (1.1–1.2× in <italic><tp:taxon-name><tp:taxon-name-part taxon-name-part-type="genus" reg="Colastes">C.</tp:taxon-name-part><tp:taxon-name-part taxon-name-part-type="species" reg="ussuricus">ussuricus</tp:taxon-name-part></tp:taxon-name></italic>), antenna 28-segmented (32–35-segmented in <italic><tp:taxon-name><tp:taxon-name-part taxon-name-part-type="genus" reg="Colastes">C.</tp:taxon-name-part><tp:taxon-name-part taxon-name-part-type="species" reg="ussuricus">ussuricus</tp:taxon-name-part></tp:taxon-name></italic>), tergites behind third tergite entirely smooth (fourth in basal 1/2 and fifth basally striate in <italic><tp:taxon-name><tp:taxon-name-part taxon-name-part-type="genus" reg="Colastes">C.</tp:taxon-name-part><tp:taxon-name-part taxon-name-part-type="species" reg="ussuricus">ussuricus</tp:taxon-name-part></tp:taxon-name></italic>), metasoma in posterior 1/2 yellow to brownish yellow (metasoma black or sometimes partly dark reddish brown in <italic><tp:taxon-name><tp:taxon-name-part taxon-name-part-type="genus" reg="Colastes">C.</tp:taxon-name-part><tp:taxon-name-part taxon-name-part-type="species" reg="ussuricus">ussuricus</tp:taxon-name-part></tp:taxon-name></italic>).</p><p><tp:taxon-name><tp:taxon-name-part taxon-name-part-type="genus" reg="Colastes">Colastes</tp:taxon-name-part> (<tp:taxon-name-part taxon-name-part-type="subgenus" reg="Colastes">C.</tp:taxon-name-part>) <tp:taxon-name-part taxon-name-part-type="species" reg="semiflavus">semiflavus</tp:taxon-name-part></tp:taxon-name> sp. nov. is also close to <tp:taxon-name><tp:taxon-name-part taxon-name-part-type="genus" reg="Colastes">C.</tp:taxon-name-part> (<tp:taxon-name-part taxon-name-part-type="subgenus" reg="Colastes">C.</tp:taxon-name-part>) <tp:taxon-name-part taxon-name-part-type="species" reg="interdictus">interdictus</tp:taxon-name-part></tp:taxon-name> Belokobylskij, 1998, but differs from later by having the face densely granulate in lower 0.6 (in lower 0.3 in <italic><tp:taxon-name><tp:taxon-name-part taxon-name-part-type="genus" reg="Colastes">C.</tp:taxon-name-part><tp:taxon-name-part taxon-name-part-type="species" reg="interdictus">interdictus</tp:taxon-name-part></tp:taxon-name></italic>), the first flagellar segment 3.3× longer than its apical width (4.0–5.0× in <italic><tp:taxon-name><tp:taxon-name-part taxon-name-part-type="genus" reg="Colastes">C.</tp:taxon-name-part><tp:taxon-name-part taxon-name-part-type="species" reg="interdictus">interdictus</tp:taxon-name-part></tp:taxon-name></italic>), penultimate segment of antenna 2.3× longer than wide (3.0× in <italic><tp:taxon-name><tp:taxon-name-part taxon-name-part-type="genus" reg="Colastes">C.</tp:taxon-name-part><tp:taxon-name-part taxon-name-part-type="species" reg="interdictus">interdictus</tp:taxon-name-part></tp:taxon-name></italic>), prescutellar depression short (relatively long in <italic><tp:taxon-name><tp:taxon-name-part taxon-name-part-type="genus" reg="Colastes">C.</tp:taxon-name-part><tp:taxon-name-part taxon-name-part-type="species" reg="interdictus">interdictus</tp:taxon-name-part></tp:taxon-name></italic>), radial vein (r) of fore wing arising from basal 0.45 of pterostigma (from basal 0.3 of pterostigma in <italic><tp:taxon-name><tp:taxon-name-part taxon-name-part-type="genus" reg="Colastes">C.</tp:taxon-name-part><tp:taxon-name-part taxon-name-part-type="species" reg="interdictus">interdictus</tp:taxon-name-part></tp:taxon-name></italic>), third metasomal tergite rugose-reticulate in anterior 0.3–0.4 (third tergite entirely smooth or only sometimes with short striae basally in <italic><tp:taxon-name><tp:taxon-name-part taxon-name-part-type="genus" reg="Colastes">C.</tp:taxon-name-part><tp:taxon-name-part taxon-name-part-type="species" reg="interdictus">interdictus</tp:taxon-name-part></tp:taxon-name></italic>), metasoma yellow to brownish yellow in posterior 0.5–0.6 (pale reddish brown behind first tergite in <italic><tp:taxon-name><tp:taxon-name-part taxon-name-part-type="genus" reg="Colastes">C.</tp:taxon-name-part><tp:taxon-name-part taxon-name-part-type="species" reg="interdictus">interdictus</tp:taxon-name-part></tp:taxon-name></italic>), and hind tibia in distal 1/2 and hind tarsus brown (hind legs entirely yellow in <italic><tp:taxon-name><tp:taxon-name-part taxon-name-part-type="genus" reg="Colastes">C.</tp:taxon-name-part><tp:taxon-name-part taxon-name-part-type="species" reg="interdictus">interdictus</tp:taxon-name-part></tp:taxon-name></italic>).</p></tp:treatment-sec><tp:treatment-sec sec-type="etymology" id="SECID0E6QAG"><title>Etymology.</title><p>Named from the combination of the Latin words <italic>semi</italic> (half) and <italic>flavus</italic> (yellow) because metasoma is yellow in its posterior half.</p></tp:treatment-sec><tp:treatment-sec sec-type="distribution" id="SECID0EJRAG"><title>Distribution.</title><p>Korean peninsula.</p></tp:treatment-sec></tp:taxon-treatment>
