# Supplementary material for: ﻿Genera Colastes Haliday, Colastinus Belokobylskij, and Xenarcha Foerster (Hymenoptera, Braconidae, Exothecinae) from the Korean Peninsula with a discussion on the Exothecinae genus and subgenus composition
Source: Zookeys. 2025 Apr 29;1236:141–83. doi: 10.3897/zookeys.1236.148928 (PMC12056518; doi:10.3897/zookeys.1236.148928)
Supplement: XML Treatment for Xenarcha (Xenarcha) ivani [file zookeys.1236.148928-treatment25.xml]

<!DOCTYPE tp:taxon-treatment
  PUBLIC "-//TaxonX//DTD Taxonomic Treatment Publishing DTD v0 20100105//EN" "tax-treatment-NSO.dtd">
<tp:taxon-treatment xmlns:tp="http://www.plazi.org/taxpub"><tp:treatment-meta><kwd-group><label>Taxon classification</label><kwd>
                <named-content content-type="kingdom">Animalia</named-content>
              </kwd><kwd>
                <named-content content-type="order">Hymenoptera</named-content>
              </kwd><kwd>
                <named-content content-type="family">Braconidae</named-content>
              </kwd></kwd-group><mixed-citation publication-type="journal"><person-group><name><surname>Belokobylskij</surname><given-names>Sergey A.</given-names></name><name><surname>Ku</surname><given-names>Deokseo</given-names></name></person-group><article-title>﻿Genera <italic><tp:taxon-name><tp:taxon-name-part taxon-name-part-type="genus" reg="Colastes">Colastes</tp:taxon-name-part></tp:taxon-name></italic> Haliday, <italic><tp:taxon-name><tp:taxon-name-part taxon-name-part-type="genus" reg="Colastinus">Colastinus</tp:taxon-name-part></tp:taxon-name></italic> Belokobylskij, and <italic><tp:taxon-name><tp:taxon-name-part taxon-name-part-type="genus" reg="Xenarcha">Xenarcha</tp:taxon-name-part></tp:taxon-name></italic> Foerster (<tp:taxon-name><tp:taxon-name-part taxon-name-part-type="order">Hymenoptera</tp:taxon-name-part></tp:taxon-name>, <tp:taxon-name><tp:taxon-name-part taxon-name-part-type="family">Braconidae</tp:taxon-name-part></tp:taxon-name>, <tp:taxon-name><tp:taxon-name-part taxon-name-part-type="subfamily">Exothecinae</tp:taxon-name-part></tp:taxon-name>) from the Korean Peninsula with a discussion on the <tp:taxon-name><tp:taxon-name-part taxon-name-part-type="subfamily">Exothecinae</tp:taxon-name-part></tp:taxon-name> genus and subgenus composition</article-title><source>Zookeys</source><day>29</day><month>04</month><year>2025</year><volume>1236</volume><fpage>141</fpage><lpage>183</lpage><pub-id pub-id-type="doi">10.3897/zookeys.1236.148928</pub-id></mixed-citation></tp:treatment-meta><tp:nomenclature><label>﻿*</label><tp:taxon-name><object-id xmlns:xlink="http://www.w3.org/1999/xlink" content-type="arpha" xlink:type="simple">E4375868-67B2-5BA7-A5EF-F3667D6BAB8F</object-id><tp:taxon-name-part taxon-name-part-type="genus" reg="Xenarcha">Xenarcha</tp:taxon-name-part> (<tp:taxon-name-part taxon-name-part-type="subgenus" reg="Xenarcha">Xenarcha</tp:taxon-name-part>) <tp:taxon-name-part taxon-name-part-type="species" reg="ivani">ivani</tp:taxon-name-part></tp:taxon-name><tp:taxon-authority>(Belokobylskij, 1986)</tp:taxon-authority><tp:taxon-status xmlns:xlink="http://www.w3.org/1999/xlink" xlink:type="simple">comb. nov.</tp:taxon-status><tp:nomenclature-citation-list><tp:nomenclature-citation><tp:taxon-name>
                  <tp:taxon-name-part taxon-name-part-type="genus" reg="Colastes">Colastes</tp:taxon-name-part>
                  <tp:taxon-name-part taxon-name-part-type="species" reg="ivani">ivani</tp:taxon-name-part>
                </tp:taxon-name><comment>Belokobylskij, 1996: 68.</comment></tp:nomenclature-citation><tp:nomenclature-citation><tp:taxon-name><tp:taxon-name-part taxon-name-part-type="genus" reg="Colastes">Colastes</tp:taxon-name-part> (<tp:taxon-name-part taxon-name-part-type="subgenus" reg="Shawiana">Shawiana</tp:taxon-name-part>) <tp:taxon-name-part taxon-name-part-type="species" reg="ivani">ivani</tp:taxon-name-part></tp:taxon-name><comment>: <xref ref-type="bibr" rid="B6">Belokobylskij 1994</xref>: 72; <xref ref-type="bibr" rid="B8">1998</xref>: 156.</comment></tp:nomenclature-citation><tp:nomenclature-citation><tp:taxon-name>
                  <tp:taxon-name-part taxon-name-part-type="genus" reg="Xenarcha">Xenarcha</tp:taxon-name-part>
                  <tp:taxon-name-part taxon-name-part-type="species" reg="ivani">ivani</tp:taxon-name-part>
                </tp:taxon-name><comment>: <xref ref-type="bibr" rid="B34">Yu et al. 2016</xref>.</comment></tp:nomenclature-citation><tp:nomenclature-citation><tp:taxon-name><tp:taxon-name-part taxon-name-part-type="genus" reg="Colastes">Colastes</tp:taxon-name-part> (<tp:taxon-name-part taxon-name-part-type="subgenus" reg="Xenarcha">Xenarcha</tp:taxon-name-part>) <tp:taxon-name-part taxon-name-part-type="species" reg="ivani">ivani</tp:taxon-name-part></tp:taxon-name><comment>: <xref ref-type="bibr" rid="B12">Belokobylskij et al. 2019</xref>: 282.</comment></tp:nomenclature-citation></tp:nomenclature-citation-list></tp:nomenclature><tp:treatment-sec sec-type="material" id="SECID0E34AI"><title>Material examined.</title><p>South Korea: [<abbrev xmlns:xlink="http://www.w3.org/1999/xlink" xlink:title="Gyeongsangnam-do" id="ABBRID0EC5AI" xlink:type="simple">GN</abbrev>] • Namhae-gun, Seo-myeon, Nogu-ri, Temple Mangunsa, Malaise trap, 27.VII–13.VIII.2022 (Deokseo Ku, Jaehyeon Lee, Hyojin Jeong), 1 female (<named-content xmlns:xlink="http://www.w3.org/1999/xlink" content-type="dwc:institutional_code" xlink:title="National Institute of Biological Resources" xlink:href="http://grbio.org/institution/national-institute-biological-resources-0" xlink:type="simple">NIBR</named-content>) • Namhae-gun, Namhae-eup, Asan-ri, <named-content xmlns:xlink="http://www.w3.org/1999/xlink" content-type="dwc:verbatimCoordinates" xlink:type="simple"><named-content content-type="geo-json" specific-use="{&#34;type&#34;:&#34;Point&#34;,&#34;coordinates&#34;:[127.858611,34.851861]}" id="NCID0EO5AI" xlink:type="simple">34°51′06.7″N, 127°51′31″E</named-content></named-content>, 19.VI.2022 (S. Belokobylskij), 1 male (<abbrev xmlns:xlink="http://www.w3.org/1999/xlink" content-type="institution" xlink:title="Science Museum of Natural Enemies" id="ABBRID0ET5AI" xlink:type="simple">SMNE</abbrev>) • Sancheong-gun, Chahwang-myeon, Mt. Hwangmae, (30 km NNW Jinju, forest, h = 800 m), 10.VII.2002 (S. Belokobylskij), 1 male (<named-content xmlns:xlink="http://www.w3.org/1999/xlink" content-type="dwc:institutional_code" xlink:title="Zoological Institute of the Russian Academy of Sciences" xlink:href="http://grbio.org/institution/zoological-institute-russian-academy-sciences" xlink:type="simple">ZISP</named-content>).</p></tp:treatment-sec><tp:treatment-sec sec-type="host" id="SECID0E45AI"><title>Hosts.</title><p>Unknown.</p></tp:treatment-sec><tp:treatment-sec sec-type="distribution" id="SECID0EC6AI"><title>Distribution.</title><p>*Korean peninsula; Russia (southern Far East).</p></tp:treatment-sec><ref-list><ref id="B6"><mixed-citation xmlns:xlink="http://www.w3.org/1999/xlink" xlink:type="simple"><person-group><name name-style="western"><surname>Belokobylskij</surname><given-names>SA</given-names></name></person-group> (<year>1994</year>) <article-title>A review of parasitic wasps of the subfamilies <tp:taxon-name><tp:taxon-name-part taxon-name-part-type="subfamily">Doryctinae</tp:taxon-name-part></tp:taxon-name> and <tp:taxon-name><tp:taxon-name-part taxon-name-part-type="subfamily">Exothecinae</tp:taxon-name-part></tp:taxon-name> (<tp:taxon-name><tp:taxon-name-part taxon-name-part-type="order">Hymenoptera</tp:taxon-name-part></tp:taxon-name>, <tp:taxon-name><tp:taxon-name-part taxon-name-part-type="family">Braconidae</tp:taxon-name-part></tp:taxon-name>) of the Far East, eastern Siberia and neighbouring territories.</article-title> In: <person-group><name name-style="western"><surname>Kotenko</surname><given-names>AG</given-names></name></person-group> (<role>Ed.</role>) <issue-title>Hymenopteran insects of Siberia and Far East.</issue-title><source>Memoirs of the Daurskiy Nature Reserve</source><volume>3</volume>: <fpage>5</fpage>–<lpage>77</lpage>. [In Russian]</mixed-citation></ref><ref id="B8"><mixed-citation xmlns:xlink="http://www.w3.org/1999/xlink" xlink:type="simple"><person-group><name name-style="western"><surname>Belokobylskij</surname><given-names>SA</given-names></name></person-group> (<year>1998</year>) <article-title>Subfam. <tp:taxon-name><tp:taxon-name-part taxon-name-part-type="subfamily">Exothecinae</tp:taxon-name-part></tp:taxon-name>.</article-title> In: <person-group><name name-style="western"><surname>Lehr</surname><given-names>PA</given-names></name></person-group> (<role>Ed.</role>) <issue-title>Key to insects of the Russian Far East.</issue-title><source>Vol. 4. <tp:taxon-name><tp:taxon-name-part taxon-name-part-type="order">Neuropteroidea</tp:taxon-name-part></tp:taxon-name>, <tp:taxon-name><tp:taxon-name-part taxon-name-part-type="order">Mecoptera</tp:taxon-name-part></tp:taxon-name>, <tp:taxon-name><tp:taxon-name-part taxon-name-part-type="order">Hymenoptera</tp:taxon-name-part></tp:taxon-name>. Pt 3. Dal’nauka, Vladivostok</source>, <fpage>111</fpage>–<lpage>159</lpage>. [In Russian]</mixed-citation></ref><ref id="B34"><mixed-citation xmlns:xlink="http://www.w3.org/1999/xlink" xlink:type="simple"><person-group><name name-style="western"><surname>Yu</surname><given-names>DS</given-names></name><name name-style="western"><surname>van Achterberg</surname><given-names>C</given-names></name><name name-style="western"><surname>Horstmann</surname><given-names>K</given-names></name></person-group> (<year>2016</year>) Taxapad 2016. <tp:taxon-name><tp:taxon-name-part taxon-name-part-type="superfamily">Ichneumonoidea</tp:taxon-name-part></tp:taxon-name> 2015. Nepean, Ottawa, Ontario. [Database on flash-drive]</mixed-citation></ref><ref id="B12"><mixed-citation xmlns:xlink="http://www.w3.org/1999/xlink" xlink:type="simple"><person-group><name name-style="western"><surname>Belokobylskij</surname><given-names>SA</given-names></name><name name-style="western"><surname>Samartsev</surname><given-names>KG</given-names></name><name name-style="western"><surname>Il’inskaya</surname><given-names>AS [Eds]</given-names></name></person-group> (<year>2019</year>) Annotated catalogue of the <tp:taxon-name><tp:taxon-name-part taxon-name-part-type="order">Hymenoptera</tp:taxon-name-part></tp:taxon-name> of Russia. Volume II. <tp:taxon-name><tp:taxon-name-part taxon-name-part-type="suborder">Apocrita</tp:taxon-name-part></tp:taxon-name>: <tp:taxon-name><tp:taxon-name-part taxon-name-part-type="above-genus">Parasitica</tp:taxon-name-part></tp:taxon-name>. Proceedings of the Zoological Institute Russian Academy of Sciences. Supplement 8. St Petersburg, 594 pp. <ext-link xlink:href="10.31610/trudyzin/2019.supl.8.5" ext-link-type="doi" xlink:type="simple">https://doi.org/10.31610/trudyzin/2019.supl.8.5</ext-link></mixed-citation></ref></ref-list></tp:taxon-treatment>
