# Supplementary material for: ﻿Genera Colastes Haliday, Colastinus Belokobylskij, and Xenarcha Foerster (Hymenoptera, Braconidae, Exothecinae) from the Korean Peninsula with a discussion on the Exothecinae genus and subgenus composition
Source: Zookeys. 2025 Apr 29;1236:141–83. doi: 10.3897/zookeys.1236.148928 (PMC12056518; doi:10.3897/zookeys.1236.148928)
Supplement: XML Treatment for Xenarcha (Xenarcha) pacificoformis [file zookeys.1236.148928-treatment26.xml]

<!DOCTYPE tp:taxon-treatment
  PUBLIC "-//TaxonX//DTD Taxonomic Treatment Publishing DTD v0 20100105//EN" "tax-treatment-NSO.dtd">
<tp:taxon-treatment xmlns:tp="http://www.plazi.org/taxpub"><tp:treatment-meta><kwd-group><label>Taxon classification</label><kwd>
                <named-content content-type="kingdom">Animalia</named-content>
              </kwd><kwd>
                <named-content content-type="order">Hymenoptera</named-content>
              </kwd><kwd>
                <named-content content-type="family">Braconidae</named-content>
              </kwd></kwd-group><mixed-citation publication-type="journal"><person-group><name><surname>Belokobylskij</surname><given-names>Sergey A.</given-names></name><name><surname>Ku</surname><given-names>Deokseo</given-names></name></person-group><article-title>﻿Genera <italic><tp:taxon-name><tp:taxon-name-part taxon-name-part-type="genus" reg="Colastes">Colastes</tp:taxon-name-part></tp:taxon-name></italic> Haliday, <italic><tp:taxon-name><tp:taxon-name-part taxon-name-part-type="genus" reg="Colastinus">Colastinus</tp:taxon-name-part></tp:taxon-name></italic> Belokobylskij, and <italic><tp:taxon-name><tp:taxon-name-part taxon-name-part-type="genus" reg="Xenarcha">Xenarcha</tp:taxon-name-part></tp:taxon-name></italic> Foerster (<tp:taxon-name><tp:taxon-name-part taxon-name-part-type="order">Hymenoptera</tp:taxon-name-part></tp:taxon-name>, <tp:taxon-name><tp:taxon-name-part taxon-name-part-type="family">Braconidae</tp:taxon-name-part></tp:taxon-name>, <tp:taxon-name><tp:taxon-name-part taxon-name-part-type="subfamily">Exothecinae</tp:taxon-name-part></tp:taxon-name>) from the Korean Peninsula with a discussion on the <tp:taxon-name><tp:taxon-name-part taxon-name-part-type="subfamily">Exothecinae</tp:taxon-name-part></tp:taxon-name> genus and subgenus composition</article-title><source>Zookeys</source><day>29</day><month>04</month><year>2025</year><volume>1236</volume><fpage>141</fpage><lpage>183</lpage><pub-id pub-id-type="doi">10.3897/zookeys.1236.148928</pub-id></mixed-citation></tp:treatment-meta><tp:nomenclature><label>﻿</label><tp:taxon-name><object-id xmlns:xlink="http://www.w3.org/1999/xlink" content-type="arpha" xlink:type="simple">1C909280-8EFA-57D3-B033-191E7D5E2B75</object-id><tp:taxon-name-part taxon-name-part-type="genus" reg="Xenarcha">Xenarcha</tp:taxon-name-part> (<tp:taxon-name-part taxon-name-part-type="subgenus" reg="Xenarcha">Xenarcha</tp:taxon-name-part>) <tp:taxon-name-part taxon-name-part-type="species" reg="pacificoformis">pacificoformis</tp:taxon-name-part><object-id xmlns:xlink="http://www.w3.org/1999/xlink" content-type="zoobank" xlink:type="simple">https://zoobank.org/583B493F-ACE4-4D6E-A534-A1FB1BD580AC</object-id></tp:taxon-name><tp:taxon-authority>Belokobylskij &amp; Ku</tp:taxon-authority><tp:taxon-status xmlns:xlink="http://www.w3.org/1999/xlink" xlink:type="simple">sp. nov.</tp:taxon-status><xref ref-type="fig" rid="F5">Figs 5</xref><xref ref-type="fig" rid="F6">, 6</xref></tp:nomenclature><tp:treatment-sec sec-type="type material" id="SECID0E2ABI"><title>Type material.</title><p><bold><italic>Holotype</italic></bold> • female, South Korea, Gyeonggi-do [<abbrev xmlns:xlink="http://www.w3.org/1999/xlink" xlink:title="Gyeonggi-do" id="ABBRID0EGBBI" xlink:type="simple">GG</abbrev>], Yangpyeong-gun, Okcheon-myeon, Mt. Yumyeong, 14.VI.1992 (collector unknown) (<named-content xmlns:xlink="http://www.w3.org/1999/xlink" content-type="dwc:institutional_code" xlink:title="National Institute of Biological Resources" xlink:href="http://grbio.org/institution/national-institute-biological-resources-0" xlink:type="simple">NIBR</named-content>). <bold><italic>Paratypes</italic></bold>: South Korea. [<bold><abbrev xmlns:xlink="http://www.w3.org/1999/xlink" xlink:title="Gyeonggi-do" id="ABBRID0ETBBI" xlink:type="simple">GG</abbrev></bold>] • Yangpyeong-gun, Okcheon-myeon, Yongcheon-ri, Mt. Yongmun, sweeping, 28.VII.2000 (Tae-Ho An), 1 female (<abbrev xmlns:xlink="http://www.w3.org/1999/xlink" content-type="institution" xlink:title="Science Museum of Natural Enemies" id="ABBRID0EXBBI" xlink:type="simple">SMNE</abbrev>) • Suwon-si, Gwonseon-gu, Seodun-dong, Mt.Yeogi, 5.VIII.1997 (June-Yeol Choi), 1 female (<abbrev xmlns:xlink="http://www.w3.org/1999/xlink" content-type="institution" xlink:title="Science Museum of Natural Enemies" id="ABBRID0E3BBI" xlink:type="simple">SMNE</abbrev>) • Yangpyeong-gun, Okcheon-myeon, Yongcheon-ri, Mt. Yongmun, sweeping, 28.VII.2000 (Tae-Ho An), 1 male (<abbrev xmlns:xlink="http://www.w3.org/1999/xlink" content-type="institution" xlink:title="Science Museum of Natural Enemies" id="ABBRID0EBCBI" xlink:type="simple">SMNE</abbrev>). [<bold><abbrev xmlns:xlink="http://www.w3.org/1999/xlink" xlink:title="Gangwon-do" id="ABBRID0EHCBI" xlink:type="simple">GW</abbrev></bold>] • Cheolwon-gun, Galmal-eup, Naedae-ri, 14.VI.1992 (collector unknown), 1 female (<abbrev xmlns:xlink="http://www.w3.org/1999/xlink" content-type="institution" xlink:title="Science Museum of Natural Enemies" id="ABBRID0ELCBI" xlink:type="simple">SMNE</abbrev>) • Sokcho-si, Seolak-dong, 12.VI.1992 (Deokseo Ku), 1 female (<abbrev xmlns:xlink="http://www.w3.org/1999/xlink" content-type="institution" xlink:title="Science Museum of Natural Enemies" id="ABBRID0EQCBI" xlink:type="simple">SMNE</abbrev>) • Gangreung-si, Yeongok-myeon, Sinwang-ri Sogeum River (Mt. Odae), 3.VIII.1998 (collector unknown), 1 male (<abbrev xmlns:xlink="http://www.w3.org/1999/xlink" content-type="institution" xlink:title="Science Museum of Natural Enemies" id="ABBRID0EVCBI" xlink:type="simple">SMNE</abbrev>). [<bold><abbrev xmlns:xlink="http://www.w3.org/1999/xlink" xlink:title="Gyeongsangbuk-do" id="ABBRID0E2CBI" xlink:type="simple">GB</abbrev></bold>] • Yeongyang-gun, Inwol-myeon, Mt. Inwol, <named-content xmlns:xlink="http://www.w3.org/1999/xlink" content-type="dwc:verbatimCoordinates" xlink:type="simple"><named-content content-type="geo-json" specific-use="{&#34;type&#34;:&#34;Point&#34;,&#34;coordinates&#34;:[129.090278,36.808056]}" id="NCID0ECDBI" xlink:type="simple">36°48'29″N, 129°05'25″E</named-content></named-content>, 14.VII.2023 (E. Tselikh), 1 female (<named-content xmlns:xlink="http://www.w3.org/1999/xlink" content-type="dwc:institutional_code" xlink:title="Zoological Institute of the Russian Academy of Sciences" xlink:href="http://grbio.org/institution/zoological-institute-russian-academy-sciences" xlink:type="simple">ZISP</named-content>) • Seongju-gun, Suryun-myeon, Baekun-ri, Baekunbunso, Mt.Gaya, sweeping, 22.VIII.2000 (Tae-Ho An), 1 female (<abbrev xmlns:xlink="http://www.w3.org/1999/xlink" content-type="institution" xlink:title="Science Museum of Natural Enemies" id="ABBRID0EMDBI" xlink:type="simple">SMNE</abbrev>) • Ulleung-gun, Ulleung-eup, Sadong-ri, San35 Nari-Seonginbong No.15, sweeping, 10.IX.2017, (Deokseo Ku), 1 male (<abbrev xmlns:xlink="http://www.w3.org/1999/xlink" content-type="institution" xlink:title="Science Museum of Natural Enemies" id="ABBRID0ERDBI" xlink:type="simple">SMNE</abbrev>) • Cheongsong-gun, Budong-myeon, Sangui-ri, Mt. Juwang, 20.VII.1999 (Juhwan Son, Gyeongryeon Han), 2 males (<abbrev xmlns:xlink="http://www.w3.org/1999/xlink" content-type="institution" xlink:title="Science Museum of Natural Enemies" id="ABBRID0EWDBI" xlink:type="simple">SMNE</abbrev>) • Cheongsong-gun, Budong-myeon, Sangui-ri, Mt. Juwang, 20.VII.1999 (Juhwan Son, Gyeongryeon Han), 2 males (<abbrev xmlns:xlink="http://www.w3.org/1999/xlink" content-type="institution" xlink:title="Science Museum of Natural Enemies" id="ABBRID0E2DBI" xlink:type="simple">SMNE</abbrev>, <named-content xmlns:xlink="http://www.w3.org/1999/xlink" content-type="dwc:institutional_code" xlink:title="Zoological Institute of the Russian Academy of Sciences" xlink:href="http://grbio.org/institution/zoological-institute-russian-academy-sciences" xlink:type="simple">ZISP</named-content>). [<bold><abbrev xmlns:xlink="http://www.w3.org/1999/xlink" xlink:title="Gyeongsangnam-do" id="ABBRID0EGEBI" xlink:type="simple">GN</abbrev></bold>] • Geochang-gun, Wicheon-myeon, Janggi-ri, Malaise trap, 16.X–30.XI.2015 (Tae-Ho An), 1 female (<abbrev xmlns:xlink="http://www.w3.org/1999/xlink" content-type="institution" xlink:title="Science Museum of Natural Enemies" id="ABBRID0EKEBI" xlink:type="simple">SMNE</abbrev>) • Goseong-gun, Gaecheon-myeon, Bukpyeong-ri, Mt.Yeonhwa, Temple Okcheon, sweeping, 22.V.1999 (Seongnam Kim), 1 female (<abbrev xmlns:xlink="http://www.w3.org/1999/xlink" content-type="institution" xlink:title="Science Museum of Natural Enemies" id="ABBRID0EPEBI" xlink:type="simple">SMNE</abbrev>) • Sancheong-gun, Chahwang-myeon, Mt. Hwangmae, (30 km NNW Jinju, forest, meadow, h = 800 m), 12.VI.2002.(S. Belokobylskij), 1 female (<named-content xmlns:xlink="http://www.w3.org/1999/xlink" content-type="dwc:institutional_code" xlink:title="Zoological Institute of the Russian Academy of Sciences" xlink:href="http://grbio.org/institution/zoological-institute-russian-academy-sciences" xlink:type="simple">ZISP</named-content>) • same label, but 16.VI.2002, 2 females (<abbrev xmlns:xlink="http://www.w3.org/1999/xlink" content-type="institution" xlink:title="Science Museum of Natural Enemies" id="ABBRID0EZEBI" xlink:type="simple">SMNE</abbrev>, <named-content xmlns:xlink="http://www.w3.org/1999/xlink" content-type="dwc:institutional_code" xlink:title="Zoological Institute of the Russian Academy of Sciences" xlink:href="http://grbio.org/institution/zoological-institute-russian-academy-sciences" xlink:type="simple">ZISP</named-content>) • same label, but 29.VI.2002, 1 male (<named-content xmlns:xlink="http://www.w3.org/1999/xlink" content-type="dwc:institutional_code" xlink:title="Zoological Institute of the Russian Academy of Sciences" xlink:href="http://grbio.org/institution/zoological-institute-russian-academy-sciences" xlink:type="simple">ZISP</named-content>) • same label, but 10.VII.2002, 1 male (<named-content xmlns:xlink="http://www.w3.org/1999/xlink" content-type="dwc:institutional_code" xlink:title="Zoological Institute of the Russian Academy of Sciences" xlink:href="http://grbio.org/institution/zoological-institute-russian-academy-sciences" xlink:type="simple">ZISP</named-content>).</p><fig id="F5" position="float" orientation="portrait"><object-id xmlns:xlink="http://www.w3.org/1999/xlink" content-type="doi" xlink:type="simple">10.3897/zookeys.1236.148928.figure5</object-id><object-id xmlns:xlink="http://www.w3.org/1999/xlink" content-type="arpha" xlink:type="simple">22BA117A-4D5C-5C33-9A01-03AECEB17E5C</object-id><label>Figure 5.</label><caption><p><tp:taxon-name><tp:taxon-name-part taxon-name-part-type="genus" reg="Xenarcha">Xenarcha</tp:taxon-name-part> (<tp:taxon-name-part taxon-name-part-type="subgenus" reg="Xenarcha">Xenarcha</tp:taxon-name-part>) <tp:taxon-name-part taxon-name-part-type="species" reg="pacificoformis">pacificoformis</tp:taxon-name-part></tp:taxon-name> sp. nov., female, holotype <bold>A</bold> habitus, lateral view <bold>B</bold> head, front view <bold>C</bold> head and anterior part of mesosoma, dorsal view <bold>D</bold> basal segments of antenna <bold>E</bold> apical segments of antenna <bold>F</bold> head and mesosoma, lateral view <bold>G</bold> mesosoma and first metasomal tergite, dorsal view <bold>H</bold> hind leg.</p></caption><graphic xmlns:xlink="http://www.w3.org/1999/xlink" xlink:href="zookeys-1236-141_article-148928__-g005.jpg" position="float" orientation="portrait" xlink:type="simple" id="oo_1319090.jpg"><uri content-type="original_file" xlink:type="simple">https://binary.pensoft.net/fig/1319090</uri></graphic></fig></tp:treatment-sec><tp:treatment-sec sec-type="description" id="SECID0EYGBI"><title>Description.</title><p><bold>Female</bold>. <bold><italic>Body</italic></bold> length 3.1–4.1 mm; fore wing length 3.0–4.1 mm. <bold><italic>Head</italic></bold> width 1.8–1.9× its medial length (dorsal view), ~ 1.3× wider than mesoscutum. Temple strongly curvedly narrowed behind eye. Transverse diameter of eye 1.5–1.6× longer than temple (dorsal view). Ocelli small, arranged almost in equilateral triangle. POL 1.0–1.2× Od, 0.45–0.50× OOL. Eye oval, glabrous, l.3× as high as broad (lateral view). Malar space 0.3–0.4× height of eye, 1.0–1.3× basal width of mandible. Malar suture absent or almost absent. Face width 1.2–1.3× height of face and clypeus combined, almost equal to height of eye. Hypoclypeal depression circular, its width 0.8–1.0× distance from edge of depression to eye, ~ 0.4× width of face. Head distinctly and almost linearly narrowed below eyes. <bold><italic>Antenna</italic></bold> rather slender, filiform or weakly setiform, 34–36-segmented, ~ 1.2× longer than body. First flagellar segment 3.3–3.7× longer than its apical width, 1.2–1.3× longer than second segment. Penultimate segment 2.7–2.8× longer than wide, ~ 0.5× as long as first segment, ~ 0.8× as long as apical segment; the latter acuminate apically and with short ‘spine’.</p><fig id="F6" position="float" orientation="portrait"><object-id xmlns:xlink="http://www.w3.org/1999/xlink" content-type="doi" xlink:type="simple">10.3897/zookeys.1236.148928.figure6</object-id><object-id xmlns:xlink="http://www.w3.org/1999/xlink" content-type="arpha" xlink:type="simple">64856657-D9C7-589E-96D3-9AD6A1333DEF</object-id><label>Figure 6.</label><caption><p><tp:taxon-name><tp:taxon-name-part taxon-name-part-type="genus" reg="Xenarcha">Xenarcha</tp:taxon-name-part> (<tp:taxon-name-part taxon-name-part-type="subgenus" reg="Xenarcha">Xenarcha</tp:taxon-name-part>) <tp:taxon-name-part taxon-name-part-type="species" reg="pacificoformis">pacificoformis</tp:taxon-name-part></tp:taxon-name> sp. nov., female, holotype <bold>A</bold> wings <bold>B</bold> metasoma, dorsal view <bold>C</bold> propodeum, metasoma and ovipositor, lateral view.</p></caption><graphic xmlns:xlink="http://www.w3.org/1999/xlink" xlink:href="zookeys-1236-141_article-148928__-g006.jpg" position="float" orientation="portrait" xlink:type="simple" id="oo_1319091.jpg"><uri content-type="original_file" xlink:type="simple">https://binary.pensoft.net/fig/1319091</uri></graphic></fig><p><bold><italic>Mesosoma</italic></bold> 1.8–2.0× longer than its height. Pronotum dorsally with large, deep, smooth round pit (pronope), with high and strongly curved medially transverse carina. Mesoscutum distinctly and curvedly elevated above prothorax. Notauli complete, rather deep, finely and sparsely crenulate. Prescutellar depression distinctly rugulose-crenulate, 0.25–0.30× as long as scutellum. Scutellum without transverse furrow and smooth posteriorly. Precoxal sulcus absent. <bold><italic>Wings.</italic></bold> Fore wing 2.8–3.0× longer than maximum width. Pterostigma narrow, 5.0–5.6× its maximum width, 0.8–0.9× as long as metacarp (1-R1). Radial vein (r) arising before middle of pterostigma, from its basal ~ 0.4. Second radial abscissa (3-SR) 2.5–3.0× longer than first abscissa (r) and forming obtuse angle with it, ~ 0.5× as long as the almost straight third abscissa (SR1), 1.2–1.4× longer than first radiomedial vein (2-SR). Recurrent vein (m-cu) distinctly antefurcal. Second radiomedial (submarginal) cell weakly narrowed distally, its length 2.5–2.7× maximum width, 1.7–2.0× longer than brachial (subdiscal) cell. First abscissa of medial vein (1-SR+M) weakly sinuate. Distance (1-CU1) from nervulus (cu-a) to basal vein (1-M) 1.2–1.3× nervulus (cu-a) length. Parallel vein (CU1a) arising from posterior 0.3 of distal margin (3-CU1) of brachial (subdiscal) cell. In hind wing, first abscissa of mediocubital vein (M+CU) 1.0–1.1× as long as second abscissa (1-M). First abscissa of costal vein (C+SC+R) 0.8–0.9× as long as second abscissa (1-SC+R). Recurrent vein (m-cu) long, unsclerotised, infuscate, antefurcal. <bold><italic>Legs</italic></bold>. Hind femur 4.6–5.3× longer than wide. Inner spur of hind tibia ~ 0.2× as long as hind basitarsus. Hind tarsus approximately as long as hind tibia. Hind basitarsus 0.7–0.8× as long as combined length of second to fifth segments. Second tarsal segment of hind leg 0.45–0.50× as long as basitarsus, 1.4–1.7× as long as fifth segment (without pretarsus).</p><p><bold><italic>Metasoma</italic></bold> 0.9–1.1× longer than head and mesosoma combined. First tergite comparatively slender, evenly and linearly widened from base to apex, with very weak spiracular tubercles, with distinct dorsal carinae fused in basal one-third. Length of first tergite 1.2–1.3× its anterior width, anterior width 2.3–2.5× its posterior width. Second suture distinct, rather deep, almost straight, shortly crenulate or smooth. Medial length of second tergite ~ 0.7× its anterior width, 1.2–1.3× length of third tergite. Setose part of ovipositor sheath ~ 0.3× as long as metasoma, 1.0–1.1× as long as first tergite, 1.0–1.1× as long as hind basitarsus, 0.15–0.17× as long as fore wing.</p><p><bold><italic>Sculpture and pubescence.</italic></bold> Vertex, frons and temple smooth; face almost smooth in upper 1/2 and densely reticulate-granulate in lower 0.4–0.5. Mesoscutum mainly smooth, with striation in narrow area in medioposterior quarter; scutellum and mesopleuron smooth. Metapleuron widely smooth, rugulose-reticulate in posterior 0.2. Propodeum with or without medial carina in basal 1/2; without delineated areas, mainly rugulose-reticulate, smooth or almost smooth in anterior 0.2–0.4. Legs smooth. First metasomal tergite entirely and densely striate, without reticulation between striae; second tergite mainly striate, smooth or almost smooth laterally and in posterior 0.2–0.3; second suture smooth or with short crenulae; remaining tergites smooth. Mesoscutum mainly glabrous, with sparse, semi-erect or erect and long pale setae arranged along notauli and in medio-posterior area. Hind tibia dorsally with short, very dense and semi-erect pale setae.</p><p><bold><italic>Colour.</italic></bold> Body mainly black; metasoma behind first or second tergite dark reddish brown. Antenna mainly black, 2–3 basal segments brownish yellow with infuscation. Palpi pale yellow. Legs mainly yellow, hind tibia in distal 0.3 and hind tarsus more or less distinctly infuscate. Wings hyaline. Pterostigma brown.</p><p><bold>Male</bold>. Body length 3.2–3.5 mm; fore wing length 2.9–3.4 mm. Antenna 34–37-segmented. Pterostigma of fore wing distinctly sclerotised, wide, dark brown, 3.8–4.5× its maximum width. Length of first tergite 1.2–1.4× its anterior width. Second suture usually crenulate. Medial length of second tergite 0.8–0.9× its anterior width, 1.3–1.5× length of third tergite. Hind leg sometimes darkened. Otherwise similar to female.</p></tp:treatment-sec><tp:treatment-sec sec-type="discussion" id="SECID0EQJBI"><title>Discussion.</title><p>This new species is very similar to <tp:taxon-name><tp:taxon-name-part taxon-name-part-type="genus" reg="Xenarcha">Xenarcha</tp:taxon-name-part> (<tp:taxon-name-part taxon-name-part-type="subgenus" reg="Xenarcha">Xenarcha</tp:taxon-name-part>) <tp:taxon-name-part taxon-name-part-type="species" reg="pacifica">pacifica</tp:taxon-name-part></tp:taxon-name> (Belokobylskij, 1998), comb. nov. (Fig. <xref ref-type="fig" rid="F8">8</xref>), but differs from later by having the strongly curved temple (less strongly curved in <italic><tp:taxon-name><tp:taxon-name-part taxon-name-part-type="genus" reg="Xenarcha">X.</tp:taxon-name-part><tp:taxon-name-part taxon-name-part-type="species" reg="pacifica">pacifica</tp:taxon-name-part></tp:taxon-name></italic>), the penultimate segment of antenna 2.7–2.8× longer than wide (2.0–2.3× in <italic><tp:taxon-name><tp:taxon-name-part taxon-name-part-type="genus" reg="Xenarcha">X.</tp:taxon-name-part><tp:taxon-name-part taxon-name-part-type="species" reg="pacifica">pacifica</tp:taxon-name-part></tp:taxon-name></italic>), pronotum dorsally with wide pronope and high curved transverse carina (with narrow pronope and without visible carina in <italic><tp:taxon-name><tp:taxon-name-part taxon-name-part-type="genus" reg="Xenarcha">X.</tp:taxon-name-part><tp:taxon-name-part taxon-name-part-type="species" reg="pacifica">pacifica</tp:taxon-name-part></tp:taxon-name></italic>), and the first metasomal tergite 1.2–1.3× longer than its anterior width (1.0–1.1× in <italic><tp:taxon-name><tp:taxon-name-part taxon-name-part-type="genus" reg="Xenarcha">X.</tp:taxon-name-part><tp:taxon-name-part taxon-name-part-type="species" reg="pacifica">pacifica</tp:taxon-name-part></tp:taxon-name></italic>).</p></tp:treatment-sec><tp:treatment-sec sec-type="etymology" id="SECID0EULBI"><title>Etymology.</title><p>Named after the related species <italic>Xenarcha pacifica</italic> and the Latin word <italic>formis</italic> (form) because it is similar to this species.</p></tp:treatment-sec><tp:treatment-sec sec-type="distribution" id="SECID0EHMBI"><title>Distribution.</title><p>Korean peninsula.</p></tp:treatment-sec><tp:treatment-sec><!--Section generated to contain objects referenced in tp:taxon-treatment.--><fig id="F8" position="float" orientation="portrait"><object-id xmlns:xlink="http://www.w3.org/1999/xlink" content-type="doi" xlink:type="simple">10.3897/zookeys.1236.148928.figure8</object-id><object-id xmlns:xlink="http://www.w3.org/1999/xlink" content-type="arpha" xlink:type="simple">10E4F920-6A0E-59E1-B1C3-9DB869F57BB6</object-id><label>Figure 8.</label><caption><p><tp:taxon-name><tp:taxon-name-part taxon-name-part-type="genus" reg="Xenarcha">Xenarcha</tp:taxon-name-part> (<tp:taxon-name-part taxon-name-part-type="subgenus" reg="Xenarcha">Xenarcha</tp:taxon-name-part>) <tp:taxon-name-part taxon-name-part-type="species" reg="pacifica">pacifica</tp:taxon-name-part></tp:taxon-name> (Belokobylskij), comb. nov., female, holotype <bold>A</bold> habitus, lateral view <bold>B</bold> apical segments of antenna <bold>C</bold> head, front view <bold>D</bold> head and anterior part of mesosoma, dorsal view <bold>E</bold> basal segments of antenna <bold>F</bold> head and mesosoma, lateral view <bold>G</bold> mesosoma and first metasomal tergite, dorsal view <bold>H</bold> metasoma and ovipositor, lateral view <bold>I</bold> metasoma, dorsal view <bold>J</bold> wings <bold>K</bold> metasoma and hind leg, lateral view.</p></caption><graphic xmlns:xlink="http://www.w3.org/1999/xlink" xlink:href="zookeys-1236-141_article-148928__-g008.jpg" position="float" orientation="portrait" xlink:type="simple" id="oo_1319093.jpg"><uri content-type="original_file" xlink:type="simple">https://binary.pensoft.net/fig/1319093</uri></graphic></fig></tp:treatment-sec></tp:taxon-treatment>
